# Supplementary material for: Structures of the EphA2 Receptor at the Membrane: Role of Lipid Interactions
Source: Structure. 2016 Feb 2;24(2):337–47. doi: 10.1016/j.str.2015.11.008 (PMC4744086; doi:10.1016/j.str.2015.11.008)
Supplement: 3D Molecular Model: A Model of the FN2 Domain at the Membrane Surface Linked to the TM Domain, Related to Figure 4 [file mmc2.zip › mmc2.pdb]

CRYST1   86.908   86.908  140.345  90.00  90.00  90.00 P 1           1
ATOM      1  N   GLN X   1      67.630  44.570  49.970  0.00  0.00            
ATOM      2  H1  GLN X   1      68.180  44.480  49.140  0.00  0.00            
ATOM      3  H2  GLN X   1      67.430  43.660  50.330  0.00  0.00            
ATOM      4  H3  GLN X   1      66.800  45.080  49.740  0.00  0.00            
ATOM      5  CA  GLN X   1      68.290  45.320  51.050  0.00  0.00            
ATOM      6  CB  GLN X   1      68.570  46.750  50.610  0.00  0.00            
ATOM      7  CG  GLN X   1      69.810  46.900  49.730  0.00  0.00            
ATOM      8  CD  GLN X   1      69.910  48.400  49.400  0.00  0.00            
ATOM      9  OE1 GLN X   1      69.220  48.970  48.560  0.00  0.00            
ATOM     10  NE2 GLN X   1      70.790  49.150  50.040  0.00  0.00            
ATOM     11 HE21 GLN X   1      71.340  48.750  50.780  0.00  0.00            
ATOM     12 HE22 GLN X   1      71.090  50.070  49.770  0.00  0.00            
ATOM     13  C   GLN X   1      67.530  45.190  52.380  0.00  0.00            
ATOM     14  O   GLN X   1      66.330  45.440  52.440  0.00  0.00            
ATOM     15  N   THR X   2      68.250  44.970  53.480  0.00  0.00            
ATOM     16  H   THR X   2      69.230  45.150  53.370  0.00  0.00            
ATOM     17  CA  THR X   2      67.770  44.740  54.850  0.00  0.00            
ATOM     18  CB  THR X   2      68.840  43.980  55.630  0.00  0.00            
ATOM     19  OG1 THR X   2      69.210  42.760  54.980  0.00  0.00            
ATOM     20  HG1 THR X   2      70.160  42.830  54.690  0.00  0.00            
ATOM     21  CG2 THR X   2      68.320  43.500  56.990  0.00  0.00            
ATOM     22  C   THR X   2      67.020  45.900  55.500  0.00  0.00            
ATOM     23  O   THR X   2      67.690  46.700  56.160  0.00  0.00            
ATOM     24  N   GLU X   3      65.700  45.920  55.630  0.00  0.00            
ATOM     25  H   GLU X   3      65.350  46.810  55.930  0.00  0.00            
ATOM     26  CA  GLU X   3      64.660  45.040  55.070  0.00  0.00            
ATOM     27  CB  GLU X   3      63.690  44.620  56.170  0.00  0.00            
ATOM     28  CG  GLU X   3      64.150  43.490  57.100  0.00  0.00            
ATOM     29  CD  GLU X   3      64.140  42.010  56.710  0.00  0.00            
ATOM     30  OE1 GLU X   3      64.180  41.200  57.660  0.00  0.00            
ATOM     31  OE2 GLU X   3      64.110  41.720  55.490  0.00  0.00            
ATOM     32  C   GLU X   3      63.910  45.760  53.940  0.00  0.00            
ATOM     33  O   GLU X   3      64.250  46.940  53.810  0.00  0.00            
ATOM     34  N   PRO X   4      63.180  45.020  53.120  0.00  0.00            
ATOM     35  CA  PRO X   4      62.280  45.560  52.090  0.00  0.00            
ATOM     36  CB  PRO X   4      61.620  44.370  51.380  0.00  0.00            
ATOM     37  CG  PRO X   4      62.620  43.220  51.540  0.00  0.00            
ATOM     38  CD  PRO X   4      63.430  43.610  52.780  0.00  0.00            
ATOM     39  C   PRO X   4      61.200  46.390  52.790  0.00  0.00            
ATOM     40  O   PRO X   4      60.960  46.020  53.940  0.00  0.00            
ATOM     41  N   PRO X   5      60.510  47.280  52.080  0.00  0.00            
ATOM     42  CA  PRO X   5      59.400  48.060  52.650  0.00  0.00            
ATOM     43  CB  PRO X   5      59.300  49.260  51.700  0.00  0.00            
ATOM     44  CG  PRO X   5      59.670  48.670  50.340  0.00  0.00            
ATOM     45  CD  PRO X   5      60.750  47.640  50.680  0.00  0.00            
ATOM     46  C   PRO X   5      58.210  47.110  52.750  0.00  0.00            
ATOM     47  O   PRO X   5      57.480  46.940  51.780  0.00  0.00            
ATOM     48  N   LYS X   6      58.100  46.460  53.910  0.00  0.00            
ATOM     49  H   LYS X   6      58.650  46.720  54.710  0.00  0.00            
ATOM     50  CA  LYS X   6      57.270  45.290  54.220  0.00  0.00            
ATOM     51  CB  LYS X   6      57.850  44.540  55.420  0.00  0.00            
ATOM     52  CG  LYS X   6      59.100  43.730  55.030  0.00  0.00            
ATOM     53  CD  LYS X   6      59.520  42.850  56.200  0.00  0.00            
ATOM     54  CE  LYS X   6      60.770  42.030  55.860  0.00  0.00            
ATOM     55  NZ  LYS X   6      61.000  41.020  56.900  0.00  0.00            
ATOM     56  HZ1 LYS X   6      61.920  40.720  56.680  0.00  0.00            
ATOM     57  HZ2 LYS X   6      60.960  41.380  57.840  0.00  0.00            
ATOM     58  HZ3 LYS X   6      60.520  40.140  56.810  0.00  0.00            
ATOM     59  C   LYS X   6      55.820  45.680  54.510  0.00  0.00            
ATOM     60  O   LYS X   6      55.430  45.870  55.660  0.00  0.00            
ATOM     61  N   VAL X   7      55.120  45.950  53.410  0.00  0.00            
ATOM     62  H   VAL X   7      55.520  46.020  52.500  0.00  0.00            
ATOM     63  CA  VAL X   7      53.790  46.560  53.500  0.00  0.00            
ATOM     64  CB  VAL X   7      53.210  47.100  52.180  0.00  0.00            
ATOM     65  CG1 VAL X   7      52.830  46.160  51.040  0.00  0.00            
ATOM     66  CG2 VAL X   7      52.050  48.050  52.490  0.00  0.00            
ATOM     67  C   VAL X   7      52.790  45.640  54.200  0.00  0.00            
ATOM     68  O   VAL X   7      52.680  44.420  54.060  0.00  0.00            
ATOM     69  N   ARG X   8      52.030  46.230  55.120  0.00  0.00            
ATOM     70  H   ARG X   8      52.110  47.230  55.190  0.00  0.00            
ATOM     71  CA  ARG X   8      51.180  45.580  56.120  0.00  0.00            
ATOM     72  CB  ARG X   8      52.050  45.350  57.360  0.00  0.00            
ATOM     73  CG  ARG X   8      51.400  44.400  58.370  0.00  0.00            
ATOM     74  CD  ARG X   8      52.090  44.530  59.730  0.00  0.00            
ATOM     75  NE  ARG X   8      51.470  45.420  60.720  0.00  0.00            
ATOM     76  HE  ARG X   8      50.880  44.950  61.370  0.00  0.00            
ATOM     77  CZ  ARG X   8      51.220  46.730  60.620  0.00  0.00            
ATOM     78  NH1 ARG X   8      51.670  47.450  59.580  0.00  0.00            
ATOM     79 HH11 ARG X   8      52.290  47.030  58.910  0.00  0.00            
ATOM     80 HH12 ARG X   8      51.510  48.430  59.670  0.00  0.00            
ATOM     81  NH2 ARG X   8      50.700  47.300  61.710  0.00  0.00            
ATOM     82 HH21 ARG X   8      50.440  46.750  62.500  0.00  0.00            
ATOM     83 HH22 ARG X   8      50.810  48.290  61.840  0.00  0.00            
ATOM     84  C   ARG X   8      50.080  46.560  56.550  0.00  0.00            
ATOM     85  O   ARG X   8      50.180  47.770  56.400  0.00  0.00            
ATOM     86  N   LEU X   9      48.910  45.970  56.780  0.00  0.00            
ATOM     87  H   LEU X   9      48.930  44.980  56.660  0.00  0.00            
ATOM     88  CA  LEU X   9      47.630  46.560  57.190  0.00  0.00            
ATOM     89  CB  LEU X   9      46.510  45.860  56.430  0.00  0.00            
ATOM     90  CG  LEU X   9      45.080  46.340  56.670  0.00  0.00            
ATOM     91  CD1 LEU X   9      44.960  47.840  56.380  0.00  0.00            
ATOM     92  CD2 LEU X   9      44.340  45.790  55.450  0.00  0.00            
ATOM     93  C   LEU X   9      47.500  46.760  58.700  0.00  0.00            
ATOM     94  O   LEU X   9      47.580  45.770  59.420  0.00  0.00            
ATOM     95  N   GLU X  10      47.210  47.960  59.190  0.00  0.00            
ATOM     96  H   GLU X  10      47.750  48.730  58.860  0.00  0.00            
ATOM     97  CA  GLU X  10      46.700  48.100  60.560  0.00  0.00            
ATOM     98  CB  GLU X  10      47.630  48.890  61.490  0.00  0.00            
ATOM     99  CG  GLU X  10      48.070  50.270  61.020  0.00  0.00            
ATOM    100  CD  GLU X  10      49.380  50.120  60.240  0.00  0.00            
ATOM    101  OE1 GLU X  10      50.490  50.170  60.830  0.00  0.00            
ATOM    102  OE2 GLU X  10      49.150  49.930  59.030  0.00  0.00            
ATOM    103  C   GLU X  10      45.280  48.670  60.510  0.00  0.00            
ATOM    104  O   GLU X  10      44.510  48.130  61.300  0.00  0.00            
ATOM    105  N   GLY X  11      45.040  49.620  59.600  0.00  0.00            
ATOM    106  H   GLY X  11      45.710  49.900  58.920  0.00  0.00            
ATOM    107  CA  GLY X  11      43.800  50.410  59.550  0.00  0.00            
ATOM    108  C   GLY X  11      42.800  49.780  58.580  0.00  0.00            
ATOM    109  O   GLY X  11      42.740  50.170  57.410  0.00  0.00            
ATOM    110  N   ARG X  12      42.210  48.720  59.100  0.00  0.00            
ATOM    111  H   ARG X  12      42.380  48.310  60.000  0.00  0.00            
ATOM    112  CA  ARG X  12      41.350  47.740  58.420  0.00  0.00            
ATOM    113  CB  ARG X  12      41.780  46.300  58.720  0.00  0.00            
ATOM    114  CG  ARG X  12      41.100  45.220  57.870  0.00  0.00            
ATOM    115  CD  ARG X  12      41.460  43.850  58.440  0.00  0.00            
ATOM    116  NE  ARG X  12      42.780  43.500  57.880  0.00  0.00            
ATOM    117  HE  ARG X  12      43.580  43.870  58.350  0.00  0.00            
ATOM    118  CZ  ARG X  12      43.000  42.710  56.830  0.00  0.00            
ATOM    119  NH1 ARG X  12      42.130  41.920  56.180  0.00  0.00            
ATOM    120 HH11 ARG X  12      41.170  42.030  56.440  0.00  0.00            
ATOM    121 HH12 ARG X  12      42.430  41.230  55.530  0.00  0.00            
ATOM    122  NH2 ARG X  12      44.270  42.330  56.620  0.00  0.00            
ATOM    123 HH21 ARG X  12      44.980  42.570  57.280  0.00  0.00            
ATOM    124 HH22 ARG X  12      44.410  41.620  55.930  0.00  0.00            
ATOM    125  C   ARG X  12      39.850  47.970  58.580  0.00  0.00            
ATOM    126  O   ARG X  12      39.190  47.370  59.430  0.00  0.00            
ATOM    127  N   SER X  13      39.300  48.830  57.720  0.00  0.00            
ATOM    128  H   SER X  13      39.840  49.270  57.010  0.00  0.00            
ATOM    129  CA  SER X  13      37.870  49.130  57.590  0.00  0.00            
ATOM    130  CB  SER X  13      37.580  50.630  57.740  0.00  0.00            
ATOM    131  OG  SER X  13      36.280  50.950  57.240  0.00  0.00            
ATOM    132  HG  SER X  13      36.250  51.950  57.240  0.00  0.00            
ATOM    133  C   SER X  13      37.210  48.510  56.360  0.00  0.00            
ATOM    134  O   SER X  13      37.700  48.760  55.260  0.00  0.00            
ATOM    135  N   THR X  14      35.910  48.290  56.510  0.00  0.00            
ATOM    136  H   THR X  14      35.430  48.900  57.140  0.00  0.00            
ATOM    137  CA  THR X  14      35.070  47.710  55.440  0.00  0.00            
ATOM    138  CB  THR X  14      33.580  47.790  55.800  0.00  0.00            
ATOM    139  OG1 THR X  14      33.200  48.970  56.510  0.00  0.00            
ATOM    140  HG1 THR X  14      32.370  49.380  56.120  0.00  0.00            
ATOM    141  CG2 THR X  14      33.130  46.420  56.320  0.00  0.00            
ATOM    142  C   THR X  14      35.150  48.460  54.110  0.00  0.00            
ATOM    143  O   THR X  14      35.220  47.850  53.050  0.00  0.00            
ATOM    144  N   THR X  15      35.080  49.790  54.140  0.00  0.00            
ATOM    145  H   THR X  15      34.940  50.150  55.060  0.00  0.00            
ATOM    146  CA  THR X  15      35.200  50.750  53.040  0.00  0.00            
ATOM    147  CB  THR X  15      33.910  51.570  52.890  0.00  0.00            
ATOM    148  OG1 THR X  15      33.440  52.070  54.140  0.00  0.00            
ATOM    149  HG1 THR X  15      33.810  52.990  54.280  0.00  0.00            
ATOM    150  CG2 THR X  15      32.780  50.870  52.120  0.00  0.00            
ATOM    151  C   THR X  15      36.460  51.610  53.010  0.00  0.00            
ATOM    152  O   THR X  15      36.640  52.410  52.090  0.00  0.00            
ATOM    153  N   SER X  16      37.490  51.340  53.810  0.00  0.00            
ATOM    154  H   SER X  16      37.510  50.520  54.380  0.00  0.00            
ATOM    155  CA  SER X  16      38.710  52.150  53.910  0.00  0.00            
ATOM    156  CB  SER X  16      38.430  53.430  54.710  0.00  0.00            
ATOM    157  OG  SER X  16      37.370  54.260  54.220  0.00  0.00            
ATOM    158  HG  SER X  16      37.380  54.340  53.220  0.00  0.00            
ATOM    159  C   SER X  16      39.940  51.430  54.460  0.00  0.00            
ATOM    160  O   SER X  16      39.930  50.820  55.520  0.00  0.00            
ATOM    161  N   LEU X  17      41.080  51.750  53.840  0.00  0.00            
ATOM    162  H   LEU X  17      41.150  52.460  53.140  0.00  0.00            
ATOM    163  CA  LEU X  17      42.350  51.180  54.290  0.00  0.00            
ATOM    164  CB  LEU X  17      42.900  50.190  53.250  0.00  0.00            
ATOM    165  CG  LEU X  17      41.960  49.040  52.900  0.00  0.00            
ATOM    166  CD1 LEU X  17      42.580  48.260  51.740  0.00  0.00            
ATOM    167  CD2 LEU X  17      41.680  48.030  54.020  0.00  0.00            
ATOM    168  C   LEU X  17      43.470  52.140  54.700  0.00  0.00            
ATOM    169  O   LEU X  17      43.460  53.330  54.370  0.00  0.00            
ATOM    170  N   SER X  18      44.280  51.550  55.560  0.00  0.00            
ATOM    171  H   SER X  18      44.010  50.860  56.230  0.00  0.00            
ATOM    172  CA  SER X  18      45.570  52.160  55.940  0.00  0.00            
ATOM    173  CB  SER X  18      45.440  53.100  57.140  0.00  0.00            
ATOM    174  OG  SER X  18      46.670  53.840  57.100  0.00  0.00            
ATOM    175  HG  SER X  18      47.370  53.220  57.460  0.00  0.00            
ATOM    176  C   SER X  18      46.600  51.050  56.150  0.00  0.00            
ATOM    177  O   SER X  18      46.650  50.320  57.140  0.00  0.00            
ATOM    178  N   VAL X  19      47.710  51.310  55.460  0.00  0.00            
ATOM    179  H   VAL X  19      47.860  52.210  55.070  0.00  0.00            
ATOM    180  CA  VAL X  19      48.810  50.340  55.330  0.00  0.00            
ATOM    181  CB  VAL X  19      48.820  49.550  54.020  0.00  0.00            
ATOM    182  CG1 VAL X  19      47.720  48.490  53.930  0.00  0.00            
ATOM    183  CG2 VAL X  19      48.840  50.450  52.790  0.00  0.00            
ATOM    184  C   VAL X  19      50.190  50.980  55.510  0.00  0.00            
ATOM    185  O   VAL X  19      50.380  52.070  54.980  0.00  0.00            
ATOM    186  N   SER X  20      50.890  50.530  56.550  0.00  0.00            
ATOM    187  H   SER X  20      50.400  49.990  57.240  0.00  0.00            
ATOM    188  CA  SER X  20      52.260  50.910  56.920  0.00  0.00            
ATOM    189  CB  SER X  20      52.560  51.030  58.420  0.00  0.00            
ATOM    190  OG  SER X  20      51.670  51.880  59.150  0.00  0.00            
ATOM    191  HG  SER X  20      51.310  51.320  59.900  0.00  0.00            
ATOM    192  C   SER X  20      53.270  49.840  56.500  0.00  0.00            
ATOM    193  O   SER X  20      53.050  48.670  56.840  0.00  0.00            
ATOM    194  N   TRP X  21      54.450  50.240  56.060  0.00  0.00            
ATOM    195  H   TRP X  21      54.660  51.180  55.790  0.00  0.00            
ATOM    196  CA  TRP X  21      55.520  49.310  55.680  0.00  0.00            
ATOM    197  CB  TRP X  21      56.100  49.400  54.260  0.00  0.00            
ATOM    198  CG  TRP X  21      56.400  50.790  53.700  0.00  0.00            
ATOM    199  CD1 TRP X  21      57.510  51.450  54.030  0.00  0.00            
ATOM    200  HD1 TRP X  21      58.070  51.270  54.950  0.00  0.00            
ATOM    201  CD2 TRP X  21      55.530  51.600  52.990  0.00  0.00            
ATOM    202  NE1 TRP X  21      57.400  52.650  53.480  0.00  0.00            
ATOM    203  HE1 TRP X  21      57.930  53.340  53.980  0.00  0.00            
ATOM    204  CE2 TRP X  21      56.220  52.800  52.870  0.00  0.00            
ATOM    205  CE3 TRP X  21      54.140  51.580  52.890  0.00  0.00            
ATOM    206  HE3 TRP X  21      53.690  50.610  52.710  0.00  0.00            
ATOM    207  CZ2 TRP X  21      55.500  53.980  52.690  0.00  0.00            
ATOM    208  HZ2 TRP X  21      56.050  54.850  53.040  0.00  0.00            
ATOM    209  CZ3 TRP X  21      53.450  52.740  52.530  0.00  0.00            
ATOM    210  HZ3 TRP X  21      52.440  52.680  52.140  0.00  0.00            
ATOM    211  CH2 TRP X  21      54.130  53.950  52.480  0.00  0.00            
ATOM    212  HH2 TRP X  21      53.460  54.810  52.460  0.00  0.00            
ATOM    213  C   TRP X  21      56.680  49.270  56.680  0.00  0.00            
ATOM    214  O   TRP X  21      57.270  50.290  57.040  0.00  0.00            
ATOM    215  N   SER X  22      56.840  48.040  57.140  0.00  0.00            
ATOM    216  H   SER X  22      56.110  47.360  57.240  0.00  0.00            
ATOM    217  CA  SER X  22      57.930  47.760  58.090  0.00  0.00            
ATOM    218  CB  SER X  22      57.650  46.320  58.530  0.00  0.00            
ATOM    219  OG  SER X  22      56.360  46.200  59.130  0.00  0.00            
ATOM    220  HG  SER X  22      56.190  45.290  59.490  0.00  0.00            
ATOM    221  C   SER X  22      59.280  47.910  57.380  0.00  0.00            
ATOM    222  O   SER X  22      59.800  46.990  56.760  0.00  0.00            
ATOM    223  N   ILE X  23      59.800  49.130  57.460  0.00  0.00            
ATOM    224  H   ILE X  23      59.270  49.880  57.850  0.00  0.00            
ATOM    225  CA  ILE X  23      61.200  49.420  57.090  0.00  0.00            
ATOM    226  CB  ILE X  23      61.120  50.360  55.890  0.00  0.00            
ATOM    227  CG1 ILE X  23      62.460  50.410  55.150  0.00  0.00            
ATOM    228  CG2 ILE X  23      60.540  51.750  56.190  0.00  0.00            
ATOM    229  CD  ILE X  23      62.530  50.040  53.670  0.00  0.00            
ATOM    230  C   ILE X  23      62.020  49.860  58.300  0.00  0.00            
ATOM    231  O   ILE X  23      61.640  50.890  58.840  0.00  0.00            
ATOM    232  N   PRO X  24      62.970  49.070  58.810  0.00  0.00            
ATOM    233  CA  PRO X  24      63.780  49.530  59.940  0.00  0.00            
ATOM    234  CB  PRO X  24      64.660  48.330  60.300  0.00  0.00            
ATOM    235  CG  PRO X  24      64.720  47.540  58.990  0.00  0.00            
ATOM    236  CD  PRO X  24      63.390  47.770  58.260  0.00  0.00            
ATOM    237  C   PRO X  24      64.520  50.850  59.660  0.00  0.00            
ATOM    238  O   PRO X  24      65.160  51.020  58.630  0.00  0.00            
ATOM    239  N   PRO X  25      64.140  51.870  60.420  0.00  0.00            
ATOM    240  CA  PRO X  25      64.590  53.270  60.320  0.00  0.00            
ATOM    241  CB  PRO X  25      64.210  53.930  61.640  0.00  0.00            
ATOM    242  CG  PRO X  25      62.940  53.190  62.060  0.00  0.00            
ATOM    243  CD  PRO X  25      63.300  51.770  61.630  0.00  0.00            
ATOM    244  C   PRO X  25      66.050  53.540  59.920  0.00  0.00            
ATOM    245  O   PRO X  25      66.240  54.570  59.270  0.00  0.00            
ATOM    246  N   PRO X  26      66.960  52.610  60.180  0.00  0.00            
ATOM    247  CA  PRO X  26      68.320  52.780  59.630  0.00  0.00            
ATOM    248  CB  PRO X  26      69.070  51.580  60.220  0.00  0.00            
ATOM    249  CG  PRO X  26      68.460  51.540  61.620  0.00  0.00            
ATOM    250  CD  PRO X  26      66.970  51.820  61.420  0.00  0.00            
ATOM    251  C   PRO X  26      68.390  52.800  58.110  0.00  0.00            
ATOM    252  O   PRO X  26      68.920  53.670  57.420  0.00  0.00            
ATOM    253  N   GLN X  27      67.870  51.710  57.560  0.00  0.00            
ATOM    254  H   GLN X  27      67.720  50.880  58.090  0.00  0.00            
ATOM    255  CA  GLN X  27      67.550  51.370  56.160  0.00  0.00            
ATOM    256  CB  GLN X  27      67.050  49.930  55.990  0.00  0.00            
ATOM    257  CG  GLN X  27      67.000  49.540  54.510  0.00  0.00            
ATOM    258  CD  GLN X  27      68.370  49.350  53.850  0.00  0.00            
ATOM    259  OE1 GLN X  27      69.440  49.270  54.460  0.00  0.00            
ATOM    260  NE2 GLN X  27      68.350  49.150  52.540  0.00  0.00            
ATOM    261 HE21 GLN X  27      67.440  49.150  52.120  0.00  0.00            
ATOM    262 HE22 GLN X  27      69.220  49.100  52.050  0.00  0.00            
ATOM    263  C   GLN X  27      66.480  52.310  55.600  0.00  0.00            
ATOM    264  O   GLN X  27      66.720  52.690  54.450  0.00  0.00            
ATOM    265  N   GLN X  28      65.440  52.580  56.380  0.00  0.00            
ATOM    266  H   GLN X  28      65.260  52.070  57.220  0.00  0.00            
ATOM    267  CA  GLN X  28      64.500  53.680  56.120  0.00  0.00            
ATOM    268  CB  GLN X  28      63.600  53.930  57.330  0.00  0.00            
ATOM    269  CG  GLN X  28      62.820  55.250  57.370  0.00  0.00            
ATOM    270  CD  GLN X  28      61.920  55.510  56.160  0.00  0.00            
ATOM    271  OE1 GLN X  28      62.380  55.620  55.030  0.00  0.00            
ATOM    272  NE2 GLN X  28      60.630  55.530  56.500  0.00  0.00            
ATOM    273 HE21 GLN X  28      60.330  55.240  57.410  0.00  0.00            
ATOM    274 HE22 GLN X  28      60.000  55.580  55.730  0.00  0.00            
ATOM    275  C   GLN X  28      65.240  54.940  55.660  0.00  0.00            
ATOM    276  O   GLN X  28      65.010  55.470  54.580  0.00  0.00            
ATOM    277  N   SER X  29      66.280  55.330  56.390  0.00  0.00            
ATOM    278  H   SER X  29      66.440  54.890  57.280  0.00  0.00            
ATOM    279  CA  SER X  29      67.110  56.510  56.100  0.00  0.00            
ATOM    280  CB  SER X  29      68.020  56.730  57.310  0.00  0.00            
ATOM    281  OG  SER X  29      68.880  57.840  57.050  0.00  0.00            
ATOM    282  HG  SER X  29      68.420  58.630  56.640  0.00  0.00            
ATOM    283  C   SER X  29      67.970  56.320  54.840  0.00  0.00            
ATOM    284  O   SER X  29      68.070  57.330  54.160  0.00  0.00            
ATOM    285  N   ARG X  30      68.280  55.080  54.450  0.00  0.00            
ATOM    286  H   ARG X  30      68.150  54.400  55.170  0.00  0.00            
ATOM    287  CA  ARG X  30      68.990  54.790  53.200  0.00  0.00            
ATOM    288  CB  ARG X  30      69.540  53.370  53.110  0.00  0.00            
ATOM    289  CG  ARG X  30      70.710  53.150  54.070  0.00  0.00            
ATOM    290  CD  ARG X  30      71.300  51.740  53.990  0.00  0.00            
ATOM    291  NE  ARG X  30      72.370  51.480  54.970  0.00  0.00            
ATOM    292  HE  ARG X  30      72.400  52.080  55.770  0.00  0.00            
ATOM    293  CZ  ARG X  30      73.470  50.800  54.660  0.00  0.00            
ATOM    294  NH1 ARG X  30      73.870  50.510  53.410  0.00  0.00            
ATOM    295 HH11 ARG X  30      73.330  50.690  52.580  0.00  0.00            
ATOM    296 HH12 ARG X  30      74.730  50.010  53.340  0.00  0.00            
ATOM    297  NH2 ARG X  30      74.310  50.420  55.640  0.00  0.00            
ATOM    298 HH21 ARG X  30      74.140  50.480  56.620  0.00  0.00            
ATOM    299 HH22 ARG X  30      75.260  50.180  55.450  0.00  0.00            
ATOM    300  C   ARG X  30      68.170  55.210  51.980  0.00  0.00            
ATOM    301  O   ARG X  30      68.750  55.670  51.000  0.00  0.00            
ATOM    302  N   VAL X  31      66.850  55.040  52.040  0.00  0.00            
ATOM    303  H   VAL X  31      66.490  54.430  52.750  0.00  0.00            
ATOM    304  CA  VAL X  31      65.840  55.260  50.990  0.00  0.00            
ATOM    305  CB  VAL X  31      64.500  54.640  51.400  0.00  0.00            
ATOM    306  CG1 VAL X  31      63.190  55.000  50.710  0.00  0.00            
ATOM    307  CG2 VAL X  31      64.550  53.110  51.360  0.00  0.00            
ATOM    308  C   VAL X  31      65.710  56.720  50.550  0.00  0.00            
ATOM    309  O   VAL X  31      66.080  57.620  51.300  0.00  0.00            
ATOM    310  N   TRP X  32      65.050  56.970  49.420  0.00  0.00            
ATOM    311  H   TRP X  32      64.640  56.250  48.870  0.00  0.00            
ATOM    312  CA  TRP X  32      64.630  58.280  48.900  0.00  0.00            
ATOM    313  CB  TRP X  32      65.240  58.400  47.500  0.00  0.00            
ATOM    314  CG  TRP X  32      64.920  59.680  46.730  0.00  0.00            
ATOM    315  CD1 TRP X  32      64.690  60.860  47.300  0.00  0.00            
ATOM    316  HD1 TRP X  32      65.120  61.050  48.290  0.00  0.00            
ATOM    317  CD2 TRP X  32      64.580  59.810  45.390  0.00  0.00            
ATOM    318  NE1 TRP X  32      64.240  61.760  46.440  0.00  0.00            
ATOM    319  HE1 TRP X  32      64.050  62.730  46.580  0.00  0.00            
ATOM    320  CE2 TRP X  32      64.110  61.110  45.290  0.00  0.00            
ATOM    321  CE3 TRP X  32      64.800  59.030  44.260  0.00  0.00            
ATOM    322  HE3 TRP X  32      65.010  57.990  44.500  0.00  0.00            
ATOM    323  CZ2 TRP X  32      63.820  61.630  44.030  0.00  0.00            
ATOM    324  HZ2 TRP X  32      63.310  62.590  43.950  0.00  0.00            
ATOM    325  CZ3 TRP X  32      64.530  59.590  43.020  0.00  0.00            
ATOM    326  HZ3 TRP X  32      64.820  58.970  42.170  0.00  0.00            
ATOM    327  CH2 TRP X  32      64.050  60.890  42.880  0.00  0.00            
ATOM    328  HH2 TRP X  32      64.090  61.390  41.920  0.00  0.00            
ATOM    329  C   TRP X  32      63.110  58.450  48.980  0.00  0.00            
ATOM    330  O   TRP X  32      62.690  59.160  49.890  0.00  0.00            
ATOM    331  N   LYS X  33      62.460  58.000  47.910  0.00  0.00            
ATOM    332  H   LYS X  33      62.960  57.930  47.040  0.00  0.00            
ATOM    333  CA  LYS X  33      61.010  57.770  47.820  0.00  0.00            
ATOM    334  CB  LYS X  33      60.520  58.350  46.500  0.00  0.00            
ATOM    335  CG  LYS X  33      60.510  59.880  46.360  0.00  0.00            
ATOM    336  CD  LYS X  33      59.770  60.480  47.560  0.00  0.00            
ATOM    337  CE  LYS X  33      59.610  61.990  47.400  0.00  0.00            
ATOM    338  NZ  LYS X  33      58.490  62.410  48.260  0.00  0.00            
ATOM    339  HZ1 LYS X  33      58.520  62.150  49.230  0.00  0.00            
ATOM    340  HZ2 LYS X  33      58.480  63.410  48.250  0.00  0.00            
ATOM    341  HZ3 LYS X  33      57.650  62.000  47.910  0.00  0.00            
ATOM    342  C   LYS X  33      60.470  56.340  47.920  0.00  0.00            
ATOM    343  O   LYS X  33      61.120  55.440  47.400  0.00  0.00            
ATOM    344  N   TYR X  34      59.240  56.180  48.400  0.00  0.00            
ATOM    345  H   TYR X  34      58.940  56.780  49.140  0.00  0.00            
ATOM    346  CA  TYR X  34      58.540  54.890  48.290  0.00  0.00            
ATOM    347  CB  TYR X  34      58.060  54.470  49.680  0.00  0.00            
ATOM    348  CG  TYR X  34      59.130  54.230  50.740  0.00  0.00            
ATOM    349  CD1 TYR X  34      59.500  55.230  51.630  0.00  0.00            
ATOM    350  HD1 TYR X  34      58.990  56.200  51.630  0.00  0.00            
ATOM    351  CD2 TYR X  34      59.810  53.010  50.760  0.00  0.00            
ATOM    352  HD2 TYR X  34      59.580  52.220  50.040  0.00  0.00            
ATOM    353  CE1 TYR X  34      60.460  54.930  52.590  0.00  0.00            
ATOM    354  HE1 TYR X  34      60.580  55.600  53.440  0.00  0.00            
ATOM    355  CE2 TYR X  34      60.790  52.710  51.700  0.00  0.00            
ATOM    356  HE2 TYR X  34      61.180  51.730  51.990  0.00  0.00            
ATOM    357  CZ  TYR X  34      61.060  53.680  52.650  0.00  0.00            
ATOM    358  OH  TYR X  34      62.000  53.440  53.610  0.00  0.00            
ATOM    359  HH  TYR X  34      62.270  54.220  54.170  0.00  0.00            
ATOM    360  C   TYR X  34      57.350  54.970  47.330  0.00  0.00            
ATOM    361  O   TYR X  34      56.380  55.710  47.430  0.00  0.00            
ATOM    362  N   GLU X  35      57.470  54.030  46.390  0.00  0.00            
ATOM    363  H   GLU X  35      58.220  53.370  46.370  0.00  0.00            
ATOM    364  CA  GLU X  35      56.650  54.000  45.170  0.00  0.00            
ATOM    365  CB  GLU X  35      57.540  53.460  44.050  0.00  0.00            
ATOM    366  CG  GLU X  35      56.940  53.520  42.650  0.00  0.00            
ATOM    367  CD  GLU X  35      57.840  54.000  41.510  0.00  0.00            
ATOM    368  OE1 GLU X  35      58.990  53.510  41.590  0.00  0.00            
ATOM    369  OE2 GLU X  35      57.330  54.520  40.490  0.00  0.00            
ATOM    370  C   GLU X  35      55.540  52.990  45.470  0.00  0.00            
ATOM    371  O   GLU X  35      55.790  51.790  45.610  0.00  0.00            
ATOM    372  N   VAL X  36      54.500  53.670  45.930  0.00  0.00            
ATOM    373  H   VAL X  36      54.640  54.650  46.060  0.00  0.00            
ATOM    374  CA  VAL X  36      53.230  53.160  46.470  0.00  0.00            
ATOM    375  CB  VAL X  36      52.750  53.800  47.770  0.00  0.00            
ATOM    376  CG1 VAL X  36      51.810  52.790  48.430  0.00  0.00            
ATOM    377  CG2 VAL X  36      53.890  54.000  48.780  0.00  0.00            
ATOM    378  C   VAL X  36      52.040  53.210  45.510  0.00  0.00            
ATOM    379  O   VAL X  36      51.460  54.280  45.310  0.00  0.00            
ATOM    380  N   THR X  37      51.900  52.160  44.710  0.00  0.00            
ATOM    381  H   THR X  37      52.640  51.490  44.680  0.00  0.00            
ATOM    382  CA  THR X  37      50.810  51.990  43.740  0.00  0.00            
ATOM    383  CB  THR X  37      51.370  51.540  42.390  0.00  0.00            
ATOM    384  OG1 THR X  37      52.590  52.260  42.170  0.00  0.00            
ATOM    385  HG1 THR X  37      52.970  52.340  41.250  0.00  0.00            
ATOM    386  CG2 THR X  37      50.350  51.580  41.250  0.00  0.00            
ATOM    387  C   THR X  37      49.690  51.040  44.180  0.00  0.00            
ATOM    388  O   THR X  37      49.820  49.820  44.100  0.00  0.00            
ATOM    389  N   TYR X  38      48.630  51.650  44.690  0.00  0.00            
ATOM    390  H   TYR X  38      48.520  52.640  44.660  0.00  0.00            
ATOM    391  CA  TYR X  38      47.610  50.960  45.490  0.00  0.00            
ATOM    392  CB  TYR X  38      47.590  51.650  46.850  0.00  0.00            
ATOM    393  CG  TYR X  38      47.540  53.180  46.810  0.00  0.00            
ATOM    394  CD1 TYR X  38      48.690  53.940  46.980  0.00  0.00            
ATOM    395  HD1 TYR X  38      49.630  53.390  46.900  0.00  0.00            
ATOM    396  CD2 TYR X  38      46.300  53.820  46.760  0.00  0.00            
ATOM    397  HD2 TYR X  38      45.390  53.260  46.550  0.00  0.00            
ATOM    398  CE1 TYR X  38      48.650  55.320  47.140  0.00  0.00            
ATOM    399  HE1 TYR X  38      49.530  55.970  47.100  0.00  0.00            
ATOM    400  CE2 TYR X  38      46.190  55.200  46.850  0.00  0.00            
ATOM    401  HE2 TYR X  38      45.180  55.610  46.860  0.00  0.00            
ATOM    402  CZ  TYR X  38      47.380  55.880  47.060  0.00  0.00            
ATOM    403  OH  TYR X  38      47.350  57.220  46.840  0.00  0.00            
ATOM    404  HH  TYR X  38      46.420  57.570  46.960  0.00  0.00            
ATOM    405  C   TYR X  38      46.220  50.930  44.850  0.00  0.00            
ATOM    406  O   TYR X  38      45.840  51.870  44.150  0.00  0.00            
ATOM    407  N   ARG X  39      45.460  49.870  45.110  0.00  0.00            
ATOM    408  H   ARG X  39      45.880  49.080  45.550  0.00  0.00            
ATOM    409  CA  ARG X  39      44.130  49.550  44.580  0.00  0.00            
ATOM    410  CB  ARG X  39      43.980  48.030  44.550  0.00  0.00            
ATOM    411  CG  ARG X  39      42.850  47.800  43.540  0.00  0.00            
ATOM    412  CD  ARG X  39      42.550  46.350  43.150  0.00  0.00            
ATOM    413  NE  ARG X  39      41.410  46.360  42.220  0.00  0.00            
ATOM    414  HE  ARG X  39      40.550  46.120  42.670  0.00  0.00            
ATOM    415  CZ  ARG X  39      41.340  46.360  40.880  0.00  0.00            
ATOM    416  NH1 ARG X  39      42.360  46.330  40.020  0.00  0.00            
ATOM    417 HH11 ARG X  39      43.280  46.310  40.420  0.00  0.00            
ATOM    418 HH12 ARG X  39      42.230  46.190  39.040  0.00  0.00            
ATOM    419  NH2 ARG X  39      40.160  46.090  40.320  0.00  0.00            
ATOM    420 HH21 ARG X  39      39.400  45.740  40.880  0.00  0.00            
ATOM    421 HH22 ARG X  39      39.920  46.320  39.370  0.00  0.00            
ATOM    422  C   ARG X  39      43.060  50.160  45.500  0.00  0.00            
ATOM    423  O   ARG X  39      42.760  49.730  46.610  0.00  0.00            
ATOM    424  N   LYS X  40      42.420  51.140  44.870  0.00  0.00            
ATOM    425  H   LYS X  40      42.810  51.620  44.090  0.00  0.00            
ATOM    426  CA  LYS X  40      41.230  51.780  45.450  0.00  0.00            
ATOM    427  CB  LYS X  40      41.480  53.100  46.190  0.00  0.00            
ATOM    428  CG  LYS X  40      42.540  54.020  45.580  0.00  0.00            
ATOM    429  CD  LYS X  40      41.930  54.680  44.340  0.00  0.00            
ATOM    430  CE  LYS X  40      42.890  54.950  43.180  0.00  0.00            
ATOM    431  NZ  LYS X  40      42.160  55.350  41.970  0.00  0.00            
ATOM    432  HZ1 LYS X  40      41.520  56.090  42.200  0.00  0.00            
ATOM    433  HZ2 LYS X  40      42.770  55.590  41.210  0.00  0.00            
ATOM    434  HZ3 LYS X  40      41.690  54.530  41.650  0.00  0.00            
ATOM    435  C   LYS X  40      40.070  51.900  44.450  0.00  0.00            
ATOM    436  O   LYS X  40      40.400  52.360  43.360  0.00  0.00            
ATOM    437  N   LYS X  41      38.820  51.940  44.910  0.00  0.00            
ATOM    438  H   LYS X  41      38.550  51.910  45.870  0.00  0.00            
ATOM    439  CA  LYS X  41      37.640  51.850  44.050  0.00  0.00            
ATOM    440  CB  LYS X  41      36.440  51.370  44.880  0.00  0.00            
ATOM    441  CG  LYS X  41      35.130  51.100  44.150  0.00  0.00            
ATOM    442  CD  LYS X  41      34.050  50.860  45.200  0.00  0.00            
ATOM    443  CE  LYS X  41      32.640  50.620  44.640  0.00  0.00            
ATOM    444  NZ  LYS X  41      32.270  51.880  43.990  0.00  0.00            
ATOM    445  HZ1 LYS X  41      32.980  52.580  44.070  0.00  0.00            
ATOM    446  HZ2 LYS X  41      32.130  51.680  43.030  0.00  0.00            
ATOM    447  HZ3 LYS X  41      31.420  52.230  44.380  0.00  0.00            
ATOM    448  C   LYS X  41      37.380  53.160  43.300  0.00  0.00            
ATOM    449  O   LYS X  41      37.960  53.300  42.220  0.00  0.00            
ATOM    450  N   GLY X  42      36.930  54.190  44.020  0.00  0.00            
ATOM    451  H   GLY X  42      36.560  54.110  44.950  0.00  0.00            
ATOM    452  CA  GLY X  42      36.640  55.480  43.380  0.00  0.00            
ATOM    453  C   GLY X  42      35.590  55.250  42.300  0.00  0.00            
ATOM    454  O   GLY X  42      34.490  54.750  42.520  0.00  0.00            
ATOM    455  N   ASP X  43      35.790  55.930  41.170  0.00  0.00            
ATOM    456  H   ASP X  43      36.320  56.780  41.230  0.00  0.00            
ATOM    457  CA  ASP X  43      34.970  55.900  39.950  0.00  0.00            
ATOM    458  CB  ASP X  43      35.560  56.960  39.020  0.00  0.00            
ATOM    459  CG  ASP X  43      34.930  57.040  37.630  0.00  0.00            
ATOM    460  OD1 ASP X  43      35.690  57.060  36.640  0.00  0.00            
ATOM    461  OD2 ASP X  43      33.790  57.550  37.530  0.00  0.00            
ATOM    462  C   ASP X  43      34.980  54.500  39.320  0.00  0.00            
ATOM    463  O   ASP X  43      34.000  53.760  39.310  0.00  0.00            
ATOM    464  N   SER X  44      36.170  53.930  39.160  0.00  0.00            
ATOM    465  H   SER X  44      36.990  54.500  39.110  0.00  0.00            
ATOM    466  CA  SER X  44      36.430  52.530  38.790  0.00  0.00            
ATOM    467  CB  SER X  44      36.350  52.320  37.280  0.00  0.00            
ATOM    468  OG  SER X  44      37.470  52.900  36.620  0.00  0.00            
ATOM    469  HG  SER X  44      37.430  53.880  36.410  0.00  0.00            
ATOM    470  C   SER X  44      37.700  51.990  39.460  0.00  0.00            
ATOM    471  O   SER X  44      38.750  52.620  39.340  0.00  0.00            
ATOM    472  N   ASN X  45      37.540  50.960  40.290  0.00  0.00            
ATOM    473  H   ASN X  45      36.600  50.640  40.360  0.00  0.00            
ATOM    474  CA  ASN X  45      38.540  50.360  41.180  0.00  0.00            
ATOM    475  CB  ASN X  45      38.000  48.980  41.550  0.00  0.00            
ATOM    476  CG  ASN X  45      38.570  48.340  42.820  0.00  0.00            
ATOM    477  OD1 ASN X  45      39.550  48.690  43.470  0.00  0.00            
ATOM    478  ND2 ASN X  45      37.840  47.340  43.300  0.00  0.00            
ATOM    479 HD21 ASN X  45      37.030  47.140  42.740  0.00  0.00            
ATOM    480 HD22 ASN X  45      37.930  47.070  44.260  0.00  0.00            
ATOM    481  C   ASN X  45      39.940  50.250  40.550  0.00  0.00            
ATOM    482  O   ASN X  45      40.330  49.370  39.790  0.00  0.00            
ATOM    483  N   SER X  46      40.730  51.280  40.830  0.00  0.00            
ATOM    484  H   SER X  46      40.210  52.010  41.290  0.00  0.00            
ATOM    485  CA  SER X  46      41.920  51.720  40.090  0.00  0.00            
ATOM    486  CB  SER X  46      41.660  53.000  39.290  0.00  0.00            
ATOM    487  OG  SER X  46      40.920  54.010  39.970  0.00  0.00            
ATOM    488  HG  SER X  46      39.960  53.950  39.690  0.00  0.00            
ATOM    489  C   SER X  46      43.180  51.920  40.930  0.00  0.00            
ATOM    490  O   SER X  46      43.210  52.160  42.140  0.00  0.00            
ATOM    491  N   TYR X  47      44.330  52.000  40.270  0.00  0.00            
ATOM    492  H   TYR X  47      44.260  51.980  39.270  0.00  0.00            
ATOM    493  CA  TYR X  47      45.650  52.110  40.900  0.00  0.00            
ATOM    494  CB  TYR X  47      46.670  51.140  40.290  0.00  0.00            
ATOM    495  CG  TYR X  47      46.230  49.690  40.450  0.00  0.00            
ATOM    496  CD1 TYR X  47      46.340  49.130  41.720  0.00  0.00            
ATOM    497  HD1 TYR X  47      46.780  49.700  42.540  0.00  0.00            
ATOM    498  CD2 TYR X  47      45.610  49.010  39.410  0.00  0.00            
ATOM    499  HD2 TYR X  47      45.610  49.420  38.400  0.00  0.00            
ATOM    500  CE1 TYR X  47      45.970  47.790  41.760  0.00  0.00            
ATOM    501  HE1 TYR X  47      45.960  47.440  42.790  0.00  0.00            
ATOM    502  CE2 TYR X  47      45.160  47.700  39.520  0.00  0.00            
ATOM    503  HE2 TYR X  47      44.870  47.150  38.630  0.00  0.00            
ATOM    504  CZ  TYR X  47      45.440  47.040  40.710  0.00  0.00            
ATOM    505  OH  TYR X  47      45.220  45.700  40.810  0.00  0.00            
ATOM    506  HH  TYR X  47      45.690  45.290  40.030  0.00  0.00            
ATOM    507  C   TYR X  47      46.110  53.560  41.020  0.00  0.00            
ATOM    508  O   TYR X  47      46.330  54.250  40.030  0.00  0.00            
ATOM    509  N   ASN X  48      46.330  54.040  42.240  0.00  0.00            
ATOM    510  H   ASN X  48      46.270  53.430  43.030  0.00  0.00            
ATOM    511  CA  ASN X  48      46.970  55.350  42.420  0.00  0.00            
ATOM    512  CB  ASN X  48      46.150  56.350  43.240  0.00  0.00            
ATOM    513  CG  ASN X  48      46.670  57.780  43.060  0.00  0.00            
ATOM    514  OD1 ASN X  48      46.080  58.630  42.400  0.00  0.00            
ATOM    515  ND2 ASN X  48      47.650  58.040  43.910  0.00  0.00            
ATOM    516 HD21 ASN X  48      48.070  57.270  44.390  0.00  0.00            
ATOM    517 HD22 ASN X  48      47.930  58.980  44.120  0.00  0.00            
ATOM    518  C   ASN X  48      48.310  55.100  43.120  0.00  0.00            
ATOM    519  O   ASN X  48      48.480  54.350  44.080  0.00  0.00            
ATOM    520  N   VAL X  49      49.190  56.010  42.730  0.00  0.00            
ATOM    521  H   VAL X  49      49.020  56.650  41.980  0.00  0.00            
ATOM    522  CA  VAL X  49      50.570  55.950  43.230  0.00  0.00            
ATOM    523  CB  VAL X  49      51.490  56.020  42.000  0.00  0.00            
ATOM    524  CG1 VAL X  49      52.950  55.800  42.410  0.00  0.00            
ATOM    525  CG2 VAL X  49      51.140  55.120  40.810  0.00  0.00            
ATOM    526  C   VAL X  49      50.800  57.200  44.080  0.00  0.00            
ATOM    527  O   VAL X  49      50.520  58.330  43.690  0.00  0.00            
ATOM    528  N   ARG X  50      51.390  57.030  45.260  0.00  0.00            
ATOM    529  H   ARG X  50      51.700  56.140  45.590  0.00  0.00            
ATOM    530  CA  ARG X  50      52.030  58.140  45.990  0.00  0.00            
ATOM    531  CB  ARG X  50      51.630  58.180  47.470  0.00  0.00            
ATOM    532  CG  ARG X  50      50.260  58.790  47.750  0.00  0.00            
ATOM    533  CD  ARG X  50      49.920  58.870  49.240  0.00  0.00            
ATOM    534  NE  ARG X  50      48.850  59.840  49.530  0.00  0.00            
ATOM    535  HE  ARG X  50      49.000  60.800  49.310  0.00  0.00            
ATOM    536  CZ  ARG X  50      47.640  59.500  50.000  0.00  0.00            
ATOM    537  NH1 ARG X  50      47.380  58.240  50.370  0.00  0.00            
ATOM    538 HH11 ARG X  50      48.110  57.570  50.270  0.00  0.00            
ATOM    539 HH12 ARG X  50      46.430  57.960  50.540  0.00  0.00            
ATOM    540  NH2 ARG X  50      46.780  60.450  50.400  0.00  0.00            
ATOM    541 HH21 ARG X  50      47.060  61.400  50.540  0.00  0.00            
ATOM    542 HH22 ARG X  50      45.880  60.070  50.590  0.00  0.00            
ATOM    543  C   ARG X  50      53.500  57.720  46.070  0.00  0.00            
ATOM    544  O   ARG X  50      53.840  56.540  45.980  0.00  0.00            
ATOM    545  N   ARG X  51      54.420  58.680  46.190  0.00  0.00            
ATOM    546  H   ARG X  51      54.150  59.640  46.040  0.00  0.00            
ATOM    547  CA  ARG X  51      55.850  58.450  46.420  0.00  0.00            
ATOM    548  CB  ARG X  51      56.650  58.960  45.220  0.00  0.00            
ATOM    549  CG  ARG X  51      57.180  57.790  44.390  0.00  0.00            
ATOM    550  CD  ARG X  51      57.280  58.040  42.890  0.00  0.00            
ATOM    551  NE  ARG X  51      58.140  57.050  42.230  0.00  0.00            
ATOM    552  HE  ARG X  51      57.680  56.210  41.950  0.00  0.00            
ATOM    553  CZ  ARG X  51      59.310  57.260  41.620  0.00  0.00            
ATOM    554  NH1 ARG X  51      59.770  58.490  41.340  0.00  0.00            
ATOM    555 HH11 ARG X  51      59.410  59.260  41.870  0.00  0.00            
ATOM    556 HH12 ARG X  51      60.400  58.640  40.570  0.00  0.00            
ATOM    557  NH2 ARG X  51      60.100  56.270  41.160  0.00  0.00            
ATOM    558 HH21 ARG X  51      59.860  55.310  41.270  0.00  0.00            
ATOM    559 HH22 ARG X  51      60.900  56.610  40.680  0.00  0.00            
ATOM    560  C   ARG X  51      56.300  59.050  47.760  0.00  0.00            
ATOM    561  O   ARG X  51      56.740  60.180  47.910  0.00  0.00            
ATOM    562  N   THR X  52      56.010  58.190  48.740  0.00  0.00            
ATOM    563  H   THR X  52      55.790  57.240  48.540  0.00  0.00            
ATOM    564  CA  THR X  52      56.070  58.550  50.160  0.00  0.00            
ATOM    565  CB  THR X  52      55.210  57.560  50.950  0.00  0.00            
ATOM    566  OG1 THR X  52      55.740  56.270  50.630  0.00  0.00            
ATOM    567  HG1 THR X  52      55.180  55.500  50.930  0.00  0.00            
ATOM    568  CG2 THR X  52      53.720  57.550  50.590  0.00  0.00            
ATOM    569  C   THR X  52      57.510  58.640  50.690  0.00  0.00            
ATOM    570  O   THR X  52      58.400  58.150  50.000  0.00  0.00            
ATOM    571  N   GLU X  53      57.660  59.120  51.920  0.00  0.00            
ATOM    572  H   GLU X  53      57.030  59.780  52.320  0.00  0.00            
ATOM    573  CA  GLU X  53      58.950  58.990  52.610  0.00  0.00            
ATOM    574  CB  GLU X  53      59.610  60.360  52.800  0.00  0.00            
ATOM    575  CG  GLU X  53      60.030  60.950  51.450  0.00  0.00            
ATOM    576  CD  GLU X  53      60.680  62.320  51.630  0.00  0.00            
ATOM    577  OE1 GLU X  53      61.640  62.450  52.420  0.00  0.00            
ATOM    578  OE2 GLU X  53      60.180  63.270  50.980  0.00  0.00            
ATOM    579  C   GLU X  53      58.890  58.190  53.910  0.00  0.00            
ATOM    580  O   GLU X  53      59.950  57.760  54.360  0.00  0.00            
ATOM    581  N   GLY X  54      57.720  58.120  54.550  0.00  0.00            
ATOM    582  H   GLY X  54      56.930  58.600  54.180  0.00  0.00            
ATOM    583  CA  GLY X  54      57.570  57.610  55.920  0.00  0.00            
ATOM    584  C   GLY X  54      57.330  56.100  55.930  0.00  0.00            
ATOM    585  O   GLY X  54      58.080  55.250  55.460  0.00  0.00            
ATOM    586  N   PHE X  55      56.060  55.820  56.220  0.00  0.00            
ATOM    587  H   PHE X  55      55.350  56.460  55.940  0.00  0.00            
ATOM    588  CA  PHE X  55      55.600  54.440  56.440  0.00  0.00            
ATOM    589  CB  PHE X  55      55.790  54.040  57.900  0.00  0.00            
ATOM    590  CG  PHE X  55      57.070  54.450  58.630  0.00  0.00            
ATOM    591  CD1 PHE X  55      58.250  53.820  58.260  0.00  0.00            
ATOM    592  HD1 PHE X  55      58.220  53.100  57.440  0.00  0.00            
ATOM    593  CD2 PHE X  55      57.060  55.370  59.670  0.00  0.00            
ATOM    594  HD2 PHE X  55      56.100  55.740  60.050  0.00  0.00            
ATOM    595  CE1 PHE X  55      59.420  54.180  58.920  0.00  0.00            
ATOM    596  HE1 PHE X  55      60.290  53.580  58.650  0.00  0.00            
ATOM    597  CE2 PHE X  55      58.210  55.750  60.350  0.00  0.00            
ATOM    598  HE2 PHE X  55      58.170  56.400  61.230  0.00  0.00            
ATOM    599  CZ  PHE X  55      59.390  55.150  59.920  0.00  0.00            
ATOM    600  HZ  PHE X  55      60.300  55.620  60.280  0.00  0.00            
ATOM    601  C   PHE X  55      54.170  54.080  56.010  0.00  0.00            
ATOM    602  O   PHE X  55      53.910  53.030  55.430  0.00  0.00            
ATOM    603  N   SER X  56      53.240  54.920  56.450  0.00  0.00            
ATOM    604  H   SER X  56      53.480  55.690  57.030  0.00  0.00            
ATOM    605  CA  SER X  56      51.800  54.780  56.150  0.00  0.00            
ATOM    606  CB  SER X  56      51.030  55.120  57.420  0.00  0.00            
ATOM    607  OG  SER X  56      51.500  54.490  58.610  0.00  0.00            
ATOM    608  HG  SER X  56      51.750  53.530  58.520  0.00  0.00            
ATOM    609  C   SER X  56      51.170  55.460  54.930  0.00  0.00            
ATOM    610  O   SER X  56      51.680  56.530  54.620  0.00  0.00            
ATOM    611  N   VAL X  57      50.390  54.700  54.160  0.00  0.00            
ATOM    612  H   VAL X  57      50.440  53.710  54.260  0.00  0.00            
ATOM    613  CA  VAL X  57      49.470  55.250  53.140  0.00  0.00            
ATOM    614  CB  VAL X  57      49.970  54.770  51.770  0.00  0.00            
ATOM    615  CG1 VAL X  57      48.950  54.660  50.640  0.00  0.00            
ATOM    616  CG2 VAL X  57      51.060  55.720  51.280  0.00  0.00            
ATOM    617  C   VAL X  57      48.020  54.870  53.430  0.00  0.00            
ATOM    618  O   VAL X  57      47.730  53.690  53.640  0.00  0.00            
ATOM    619  N   THR X  58      47.170  55.830  53.090  0.00  0.00            
ATOM    620  H   THR X  58      47.590  56.640  52.680  0.00  0.00            
ATOM    621  CA  THR X  58      45.700  55.840  53.130  0.00  0.00            
ATOM    622  CB  THR X  58      45.310  57.240  53.600  0.00  0.00            
ATOM    623  OG1 THR X  58      46.050  58.320  53.030  0.00  0.00            
ATOM    624  HG1 THR X  58      45.370  59.050  52.930  0.00  0.00            
ATOM    625  CG2 THR X  58      45.100  57.310  55.110  0.00  0.00            
ATOM    626  C   THR X  58      45.080  55.360  51.810  0.00  0.00            
ATOM    627  O   THR X  58      45.510  55.820  50.760  0.00  0.00            
ATOM    628  N   LEU X  59      43.920  54.730  51.940  0.00  0.00            
ATOM    629  H   LEU X  59      43.760  54.240  52.800  0.00  0.00            
ATOM    630  CA  LEU X  59      43.070  54.260  50.830  0.00  0.00            
ATOM    631  CB  LEU X  59      43.240  52.740  50.730  0.00  0.00            
ATOM    632  CG  LEU X  59      44.480  52.310  49.940  0.00  0.00            
ATOM    633  CD1 LEU X  59      45.770  51.990  50.700  0.00  0.00            
ATOM    634  CD2 LEU X  59      43.980  51.090  49.150  0.00  0.00            
ATOM    635  C   LEU X  59      41.610  54.640  51.100  0.00  0.00            
ATOM    636  O   LEU X  59      41.020  54.120  52.040  0.00  0.00            
ATOM    637  N   ASP X  60      41.240  55.740  50.450  0.00  0.00            
ATOM    638  H   ASP X  60      41.950  56.120  49.850  0.00  0.00            
ATOM    639  CA  ASP X  60      40.040  56.530  50.730  0.00  0.00            
ATOM    640  CB  ASP X  60      40.110  57.820  49.910  0.00  0.00            
ATOM    641  CG  ASP X  60      38.920  58.730  50.230  0.00  0.00            
ATOM    642  OD1 ASP X  60      37.720  58.440  50.070  0.00  0.00            
ATOM    643  OD2 ASP X  60      39.210  59.860  50.670  0.00  0.00            
ATOM    644  C   ASP X  60      38.800  55.640  50.540  0.00  0.00            
ATOM    645  O   ASP X  60      38.160  55.260  51.520  0.00  0.00            
ATOM    646  N   ASP X  61      38.380  55.510  49.280  0.00  0.00            
ATOM    647  H   ASP X  61      38.900  55.850  48.500  0.00  0.00            
ATOM    648  CA  ASP X  61      37.130  54.890  48.810  0.00  0.00            
ATOM    649  CB  ASP X  61      36.570  55.740  47.660  0.00  0.00            
ATOM    650  CG  ASP X  61      35.170  55.380  47.170  0.00  0.00            
ATOM    651  OD1 ASP X  61      34.920  54.200  46.850  0.00  0.00            
ATOM    652  OD2 ASP X  61      34.300  56.190  47.560  0.00  0.00            
ATOM    653  C   ASP X  61      37.330  53.450  48.330  0.00  0.00            
ATOM    654  O   ASP X  61      38.150  53.290  47.430  0.00  0.00            
ATOM    655  N   LEU X  62      36.850  52.530  49.150  0.00  0.00            
ATOM    656  H   LEU X  62      36.520  52.840  50.050  0.00  0.00            
ATOM    657  CA  LEU X  62      36.910  51.070  48.990  0.00  0.00            
ATOM    658  CB  LEU X  62      37.870  50.250  49.860  0.00  0.00            
ATOM    659  CG  LEU X  62      39.360  50.610  49.850  0.00  0.00            
ATOM    660  CD1 LEU X  62      39.880  50.730  48.420  0.00  0.00            
ATOM    661  CD2 LEU X  62      39.760  51.850  50.650  0.00  0.00            
ATOM    662  C   LEU X  62      35.530  50.430  49.100  0.00  0.00            
ATOM    663  O   LEU X  62      34.530  51.090  49.390  0.00  0.00            
ATOM    664  N   ALA X  63      35.430  49.140  48.760  0.00  0.00            
ATOM    665  H   ALA X  63      36.300  48.680  48.600  0.00  0.00            
ATOM    666  CA  ALA X  63      34.210  48.320  48.760  0.00  0.00            
ATOM    667  CB  ALA X  63      33.920  47.670  47.400  0.00  0.00            
ATOM    668  C   ALA X  63      34.440  47.190  49.760  0.00  0.00            
ATOM    669  O   ALA X  63      35.580  46.770  49.930  0.00  0.00            
ATOM    670  N   PRO X  64      33.400  46.770  50.480  0.00  0.00            
ATOM    671  CA  PRO X  64      33.480  45.560  51.320  0.00  0.00            
ATOM    672  CB  PRO X  64      32.060  45.270  51.790  0.00  0.00            
ATOM    673  CG  PRO X  64      31.530  46.690  51.980  0.00  0.00            
ATOM    674  CD  PRO X  64      32.210  47.530  50.890  0.00  0.00            
ATOM    675  C   PRO X  64      34.050  44.300  50.650  0.00  0.00            
ATOM    676  O   PRO X  64      34.460  43.340  51.290  0.00  0.00            
ATOM    677  N   ASP X  65      33.770  44.270  49.350  0.00  0.00            
ATOM    678  H   ASP X  65      33.120  44.900  48.920  0.00  0.00            
ATOM    679  CA  ASP X  65      34.340  43.330  48.360  0.00  0.00            
ATOM    680  CB  ASP X  65      33.380  43.050  47.210  0.00  0.00            
ATOM    681  CG  ASP X  65      32.790  44.230  46.440  0.00  0.00            
ATOM    682  OD1 ASP X  65      33.370  44.460  45.350  0.00  0.00            
ATOM    683  OD2 ASP X  65      31.820  44.920  46.810  0.00  0.00            
ATOM    684  C   ASP X  65      35.780  43.510  47.900  0.00  0.00            
ATOM    685  O   ASP X  65      36.210  44.630  47.640  0.00  0.00            
ATOM    686  N   THR X  66      36.390  42.410  47.470  0.00  0.00            
ATOM    687  H   THR X  66      35.950  41.530  47.650  0.00  0.00            
ATOM    688  CA  THR X  66      37.720  42.260  46.880  0.00  0.00            
ATOM    689  CB  THR X  66      37.930  42.890  45.500  0.00  0.00            
ATOM    690  OG1 THR X  66      37.960  44.310  45.640  0.00  0.00            
ATOM    691  HG1 THR X  66      37.530  44.550  46.510  0.00  0.00            
ATOM    692  CG2 THR X  66      36.860  42.410  44.510  0.00  0.00            
ATOM    693  C   THR X  66      38.970  42.500  47.730  0.00  0.00            
ATOM    694  O   THR X  66      39.010  43.400  48.560  0.00  0.00            
ATOM    695  N   THR X  67      39.920  41.590  47.520  0.00  0.00            
ATOM    696  H   THR X  67      39.820  40.770  46.950  0.00  0.00            
ATOM    697  CA  THR X  67      41.290  41.910  47.940  0.00  0.00            
ATOM    698  CB  THR X  67      42.090  40.620  48.130  0.00  0.00            
ATOM    699  OG1 THR X  67      41.980  39.720  47.030  0.00  0.00            
ATOM    700  HG1 THR X  67      42.890  39.310  46.900  0.00  0.00            
ATOM    701  CG2 THR X  67      41.680  39.910  49.430  0.00  0.00            
ATOM    702  C   THR X  67      41.960  42.900  46.980  0.00  0.00            
ATOM    703  O   THR X  67      41.880  42.700  45.770  0.00  0.00            
ATOM    704  N   TYR X  68      42.700  43.790  47.620  0.00  0.00            
ATOM    705  H   TYR X  68      42.940  43.690  48.590  0.00  0.00            
ATOM    706  CA  TYR X  68      43.150  45.020  46.940  0.00  0.00            
ATOM    707  CB  TYR X  68      42.570  46.290  47.560  0.00  0.00            
ATOM    708  CG  TYR X  68      41.070  46.390  47.280  0.00  0.00            
ATOM    709  CD1 TYR X  68      40.510  47.250  46.330  0.00  0.00            
ATOM    710  HD1 TYR X  68      41.170  47.890  45.760  0.00  0.00            
ATOM    711  CD2 TYR X  68      40.220  45.920  48.270  0.00  0.00            
ATOM    712  HD2 TYR X  68      40.570  45.270  49.070  0.00  0.00            
ATOM    713  CE1 TYR X  68      39.170  47.620  46.410  0.00  0.00            
ATOM    714  HE1 TYR X  68      38.860  48.480  45.820  0.00  0.00            
ATOM    715  CE2 TYR X  68      38.900  46.340  48.420  0.00  0.00            
ATOM    716  HE2 TYR X  68      38.380  46.120  49.350  0.00  0.00            
ATOM    717  CZ  TYR X  68      38.350  47.160  47.440  0.00  0.00            
ATOM    718  OH  TYR X  68      37.000  47.250  47.390  0.00  0.00            
ATOM    719  HH  TYR X  68      36.710  46.320  47.610  0.00  0.00            
ATOM    720  C   TYR X  68      44.670  45.160  46.910  0.00  0.00            
ATOM    721  O   TYR X  68      45.390  44.940  47.880  0.00  0.00            
ATOM    722  N   LEU X  69      45.170  44.990  45.690  0.00  0.00            
ATOM    723  H   LEU X  69      44.600  44.460  45.060  0.00  0.00            
ATOM    724  CA  LEU X  69      46.600  45.090  45.360  0.00  0.00            
ATOM    725  CB  LEU X  69      46.930  44.710  43.910  0.00  0.00            
ATOM    726  CG  LEU X  69      48.440  44.580  43.660  0.00  0.00            
ATOM    727  CD1 LEU X  69      49.010  43.200  43.950  0.00  0.00            
ATOM    728  CD2 LEU X  69      48.600  44.910  42.180  0.00  0.00            
ATOM    729  C   LEU X  69      47.270  46.440  45.620  0.00  0.00            
ATOM    730  O   LEU X  69      46.870  47.430  45.000  0.00  0.00            
ATOM    731  N   VAL X  70      48.110  46.450  46.650  0.00  0.00            
ATOM    732  H   VAL X  70      47.980  45.750  47.360  0.00  0.00            
ATOM    733  CA  VAL X  70      49.070  47.480  47.060  0.00  0.00            
ATOM    734  CB  VAL X  70      48.910  47.930  48.510  0.00  0.00            
ATOM    735  CG1 VAL X  70      49.830  49.090  48.910  0.00  0.00            
ATOM    736  CG2 VAL X  70      47.480  48.280  48.930  0.00  0.00            
ATOM    737  C   VAL X  70      50.490  47.010  46.710  0.00  0.00            
ATOM    738  O   VAL X  70      51.000  46.000  47.180  0.00  0.00            
ATOM    739  N   GLN X  71      51.150  47.810  45.880  0.00  0.00            
ATOM    740  H   GLN X  71      50.690  48.570  45.420  0.00  0.00            
ATOM    741  CA  GLN X  71      52.550  47.640  45.470  0.00  0.00            
ATOM    742  CB  GLN X  71      52.810  47.390  43.980  0.00  0.00            
ATOM    743  CG  GLN X  71      51.950  48.070  42.920  0.00  0.00            
ATOM    744  CD  GLN X  71      52.390  47.580  41.540  0.00  0.00            
ATOM    745  OE1 GLN X  71      51.960  46.580  40.970  0.00  0.00            
ATOM    746  NE2 GLN X  71      53.250  48.360  40.900  0.00  0.00            
ATOM    747 HE21 GLN X  71      53.740  49.120  41.330  0.00  0.00            
ATOM    748 HE22 GLN X  71      53.370  48.110  39.940  0.00  0.00            
ATOM    749  C   GLN X  71      53.400  48.860  45.830  0.00  0.00            
ATOM    750  O   GLN X  71      53.400  49.910  45.190  0.00  0.00            
ATOM    751  N   VAL X  72      54.170  48.680  46.900  0.00  0.00            
ATOM    752  H   VAL X  72      54.040  47.820  47.400  0.00  0.00            
ATOM    753  CA  VAL X  72      55.370  49.350  47.420  0.00  0.00            
ATOM    754  CB  VAL X  72      55.360  49.220  48.940  0.00  0.00            
ATOM    755  CG1 VAL X  72      56.480  50.100  49.500  0.00  0.00            
ATOM    756  CG2 VAL X  72      54.090  49.750  49.610  0.00  0.00            
ATOM    757  C   VAL X  72      56.720  48.780  46.960  0.00  0.00            
ATOM    758  O   VAL X  72      56.970  47.580  46.990  0.00  0.00            
ATOM    759  N   GLN X  73      57.470  49.670  46.320  0.00  0.00            
ATOM    760  H   GLN X  73      57.130  50.600  46.150  0.00  0.00            
ATOM    761  CA  GLN X  73      58.870  49.560  45.880  0.00  0.00            
ATOM    762  CB  GLN X  73      59.030  49.710  44.370  0.00  0.00            
ATOM    763  CG  GLN X  73      58.210  48.670  43.610  0.00  0.00            
ATOM    764  CD  GLN X  73      58.240  48.700  42.090  0.00  0.00            
ATOM    765  OE1 GLN X  73      59.080  48.090  41.430  0.00  0.00            
ATOM    766  NE2 GLN X  73      57.320  49.510  41.590  0.00  0.00            
ATOM    767 HE21 GLN X  73      56.710  49.830  42.320  0.00  0.00            
ATOM    768 HE22 GLN X  73      57.350  49.900  40.670  0.00  0.00            
ATOM    769  C   GLN X  73      59.680  50.640  46.600  0.00  0.00            
ATOM    770  O   GLN X  73      59.260  51.800  46.560  0.00  0.00            
ATOM    771  N   ALA X  74      60.920  50.330  46.960  0.00  0.00            
ATOM    772  H   ALA X  74      61.290  49.430  46.720  0.00  0.00            
ATOM    773  CA  ALA X  74      61.830  51.330  47.540  0.00  0.00            
ATOM    774  CB  ALA X  74      62.300  51.130  48.980  0.00  0.00            
ATOM    775  C   ALA X  74      63.020  51.770  46.690  0.00  0.00            
ATOM    776  O   ALA X  74      63.940  51.000  46.430  0.00  0.00            
ATOM    777  N   LEU X  75      62.850  53.010  46.240  0.00  0.00            
ATOM    778  H   LEU X  75      62.100  53.620  46.500  0.00  0.00            
ATOM    779  CA  LEU X  75      63.960  53.810  45.710  0.00  0.00            
ATOM    780  CB  LEU X  75      63.400  55.140  45.210  0.00  0.00            
ATOM    781  CG  LEU X  75      62.690  55.120  43.860  0.00  0.00            
ATOM    782  CD1 LEU X  75      61.260  54.570  43.920  0.00  0.00            
ATOM    783  CD2 LEU X  75      62.880  56.540  43.330  0.00  0.00            
ATOM    784  C   LEU X  75      65.130  53.950  46.690  0.00  0.00            
ATOM    785  O   LEU X  75      64.890  54.370  47.820  0.00  0.00            
ATOM    786  N   THR X  76      66.230  53.240  46.430  0.00  0.00            
ATOM    787  H   THR X  76      66.240  52.730  45.560  0.00  0.00            
ATOM    788  CA  THR X  76      67.480  53.250  47.200  0.00  0.00            
ATOM    789  CB  THR X  76      67.470  52.040  48.140  0.00  0.00            
ATOM    790  OG1 THR X  76      66.150  51.550  48.420  0.00  0.00            
ATOM    791  HG1 THR X  76      65.600  52.320  48.740  0.00  0.00            
ATOM    792  CG2 THR X  76      68.210  52.400  49.430  0.00  0.00            
ATOM    793  C   THR X  76      68.720  53.140  46.310  0.00  0.00            
ATOM    794  O   THR X  76      69.060  52.040  45.880  0.00  0.00            
ATOM    795  N   GLN X  77      69.430  54.230  46.030  0.00  0.00            
ATOM    796  H   GLN X  77      70.320  54.200  45.570  0.00  0.00            
ATOM    797  CA  GLN X  77      68.980  55.560  46.480  0.00  0.00            
ATOM    798  CB  GLN X  77      70.150  56.500  46.770  0.00  0.00            
ATOM    799  CG  GLN X  77      69.500  57.700  47.470  0.00  0.00            
ATOM    800  CD  GLN X  77      70.510  58.790  47.820  0.00  0.00            
ATOM    801  OE1 GLN X  77      71.450  58.560  48.570  0.00  0.00            
ATOM    802  NE2 GLN X  77      70.260  59.910  47.140  0.00  0.00            
ATOM    803 HE21 GLN X  77      69.560  59.980  46.420  0.00  0.00            
ATOM    804 HE22 GLN X  77      70.990  60.570  47.290  0.00  0.00            
ATOM    805  C   GLN X  77      68.030  56.150  45.430  0.00  0.00            
ATOM    806  O   GLN X  77      66.810  56.160  45.630  0.00  0.00            
ATOM    807  N   GLU X  78      68.560  56.420  44.250  0.00  0.00            
ATOM    808  H   GLU X  78      69.540  56.630  44.200  0.00  0.00            
ATOM    809  CA  GLU X  78      67.790  56.970  43.120  0.00  0.00            
ATOM    810  CB  GLU X  78      68.810  57.360  42.060  0.00  0.00            
ATOM    811  CG  GLU X  78      68.520  58.820  41.680  0.00  0.00            
ATOM    812  CD  GLU X  78      69.330  59.370  40.500  0.00  0.00            
ATOM    813  OE1 GLU X  78      68.730  59.830  39.500  0.00  0.00            
ATOM    814  OE2 GLU X  78      70.570  59.300  40.580  0.00  0.00            
ATOM    815  C   GLU X  78      66.870  55.940  42.470  0.00  0.00            
ATOM    816  O   GLU X  78      65.790  56.300  42.010  0.00  0.00            
ATOM    817  N   GLY X  79      67.320  54.700  42.260  0.00  0.00            
ATOM    818  H   GLY X  79      68.280  54.470  42.450  0.00  0.00            
ATOM    819  CA  GLY X  79      66.510  53.580  41.800  0.00  0.00            
ATOM    820  C   GLY X  79      66.300  52.510  42.880  0.00  0.00            
ATOM    821  O   GLY X  79      67.070  52.430  43.830  0.00  0.00            
ATOM    822  N   GLN X  80      65.400  51.600  42.530  0.00  0.00            
ATOM    823  H   GLN X  80      64.900  51.650  41.670  0.00  0.00            
ATOM    824  CA  GLN X  80      64.960  50.500  43.410  0.00  0.00            
ATOM    825  CB  GLN X  80      63.930  49.630  42.690  0.00  0.00            
ATOM    826  CG  GLN X  80      62.740  49.270  43.570  0.00  0.00            
ATOM    827  CD  GLN X  80      63.140  48.030  44.380  0.00  0.00            
ATOM    828  OE1 GLN X  80      63.390  48.080  45.580  0.00  0.00            
ATOM    829  NE2 GLN X  80      62.940  46.850  43.790  0.00  0.00            
ATOM    830 HE21 GLN X  80      62.560  46.880  42.870  0.00  0.00            
ATOM    831 HE22 GLN X  80      63.030  46.030  44.350  0.00  0.00            
ATOM    832  C   GLN X  80      66.090  49.700  44.070  0.00  0.00            
ATOM    833  O   GLN X  80      66.950  49.230  43.330  0.00  0.00            
ATOM    834  N   GLY X  81      66.200  49.880  45.380  0.00  0.00            
ATOM    835  H   GLY X  81      65.500  50.420  45.850  0.00  0.00            
ATOM    836  CA  GLY X  81      67.270  49.270  46.190  0.00  0.00            
ATOM    837  C   GLY X  81      66.730  48.190  47.130  0.00  0.00            
ATOM    838  O   GLY X  81      66.760  47.000  46.800  0.00  0.00            
ATOM    839  N   ALA X  82      66.140  48.740  48.190  0.00  0.00            
ATOM    840  H   ALA X  82      66.090  49.730  48.320  0.00  0.00            
ATOM    841  CA  ALA X  82      65.760  47.890  49.330  0.00  0.00            
ATOM    842  CB  ALA X  82      65.270  48.850  50.420  0.00  0.00            
ATOM    843  C   ALA X  82      64.750  46.760  49.130  0.00  0.00            
ATOM    844  O   ALA X  82      64.720  45.810  49.900  0.00  0.00            
ATOM    845  N   GLY X  83      63.990  46.880  48.040  0.00  0.00            
ATOM    846  H   GLY X  83      63.950  47.780  47.600  0.00  0.00            
ATOM    847  CA  GLY X  83      63.020  45.860  47.640  0.00  0.00            
ATOM    848  C   GLY X  83      61.570  46.280  47.420  0.00  0.00            
ATOM    849  O   GLY X  83      61.310  47.480  47.500  0.00  0.00            
ATOM    850  N   SER X  84      60.860  45.280  46.900  0.00  0.00            
ATOM    851  H   SER X  84      61.200  44.340  46.810  0.00  0.00            
ATOM    852  CA  SER X  84      59.490  45.330  46.390  0.00  0.00            
ATOM    853  CB  SER X  84      59.530  45.100  44.870  0.00  0.00            
ATOM    854  OG  SER X  84      58.270  44.960  44.220  0.00  0.00            
ATOM    855  HG  SER X  84      58.480  44.890  43.240  0.00  0.00            
ATOM    856  C   SER X  84      58.570  44.320  47.090  0.00  0.00            
ATOM    857  O   SER X  84      58.670  43.120  46.870  0.00  0.00            
ATOM    858  N   LYS X  85      57.460  44.940  47.490  0.00  0.00            
ATOM    859  H   LYS X  85      57.340  45.900  47.240  0.00  0.00            
ATOM    860  CA  LYS X  85      56.330  44.290  48.170  0.00  0.00            
ATOM    861  CB  LYS X  85      56.180  44.820  49.590  0.00  0.00            
ATOM    862  CG  LYS X  85      56.980  44.090  50.670  0.00  0.00            
ATOM    863  CD  LYS X  85      56.350  42.690  50.720  0.00  0.00            
ATOM    864  CE  LYS X  85      57.250  41.780  51.550  0.00  0.00            
ATOM    865  NZ  LYS X  85      56.580  40.490  51.780  0.00  0.00            
ATOM    866  HZ1 LYS X  85      55.810  40.560  52.420  0.00  0.00            
ATOM    867  HZ2 LYS X  85      56.250  40.080  50.940  0.00  0.00            
ATOM    868  HZ3 LYS X  85      57.230  39.850  52.210  0.00  0.00            
ATOM    869  C   LYS X  85      55.140  44.690  47.290  0.00  0.00            
ATOM    870  O   LYS X  85      54.640  45.810  47.330  0.00  0.00            
ATOM    871  N   VAL X  86      54.690  43.640  46.610  0.00  0.00            
ATOM    872  H   VAL X  86      55.210  42.790  46.480  0.00  0.00            
ATOM    873  CA  VAL X  86      53.510  43.680  45.740  0.00  0.00            
ATOM    874  CB  VAL X  86      53.950  43.580  44.270  0.00  0.00            
ATOM    875  CG1 VAL X  86      52.820  43.920  43.300  0.00  0.00            
ATOM    876  CG2 VAL X  86      55.000  44.590  43.790  0.00  0.00            
ATOM    877  C   VAL X  86      52.510  42.640  46.230  0.00  0.00            
ATOM    878  O   VAL X  86      52.380  41.460  45.890  0.00  0.00            
ATOM    879  N   HIS X  87      51.720  43.220  47.120  0.00  0.00            
ATOM    880  H   HIS X  87      51.660  44.210  47.260  0.00  0.00            
ATOM    881  CA  HIS X  87      50.910  42.460  48.080  0.00  0.00            
ATOM    882  CB  HIS X  87      51.520  42.560  49.480  0.00  0.00            
ATOM    883  CG  HIS X  87      51.080  41.430  50.420  0.00  0.00            
ATOM    884  ND1 HIS X  87      50.510  40.320  49.970  0.00  0.00            
ATOM    885  CD2 HIS X  87      50.560  41.540  51.630  0.00  0.00            
ATOM    886  CE1 HIS X  87      49.740  39.770  50.900  0.00  0.00            
ATOM    887  NE2 HIS X  87      49.660  40.600  51.940  0.00  0.00            
ATOM    888  HE2 HIS X  87      48.960  40.540  52.650  0.00  0.00            
ATOM    889  C   HIS X  87      49.460  42.940  48.080  0.00  0.00            
ATOM    890  O   HIS X  87      49.160  44.130  47.950  0.00  0.00            
ATOM    891  N   GLU X  88      48.630  41.910  48.250  0.00  0.00            
ATOM    892  H   GLU X  88      49.010  41.060  48.600  0.00  0.00            
ATOM    893  CA  GLU X  88      47.180  42.140  48.300  0.00  0.00            
ATOM    894  CB  GLU X  88      46.360  41.200  47.410  0.00  0.00            
ATOM    895  CG  GLU X  88      46.580  39.730  47.780  0.00  0.00            
ATOM    896  CD  GLU X  88      45.700  38.730  47.010  0.00  0.00            
ATOM    897  OE1 GLU X  88      44.610  38.460  47.550  0.00  0.00            
ATOM    898  OE2 GLU X  88      46.080  38.300  45.900  0.00  0.00            
ATOM    899  C   GLU X  88      46.670  42.270  49.740  0.00  0.00            
ATOM    900  O   GLU X  88      46.890  41.340  50.520  0.00  0.00            
ATOM    901  N   PHE X  89      45.780  43.230  49.990  0.00  0.00            
ATOM    902  H   PHE X  89      45.380  43.770  49.250  0.00  0.00            
ATOM    903  CA  PHE X  89      45.200  43.490  51.310  0.00  0.00            
ATOM    904  CB  PHE X  89      45.630  44.860  51.830  0.00  0.00            
ATOM    905  CG  PHE X  89      47.120  44.860  52.170  0.00  0.00            
ATOM    906  CD1 PHE X  89      47.500  44.560  53.470  0.00  0.00            
ATOM    907  HD1 PHE X  89      46.680  44.350  54.160  0.00  0.00            
ATOM    908  CD2 PHE X  89      48.000  45.290  51.180  0.00  0.00            
ATOM    909  HD2 PHE X  89      47.730  45.120  50.130  0.00  0.00            
ATOM    910  CE1 PHE X  89      48.850  44.660  53.780  0.00  0.00            
ATOM    911  HE1 PHE X  89      49.200  44.250  54.730  0.00  0.00            
ATOM    912  CE2 PHE X  89      49.330  45.430  51.540  0.00  0.00            
ATOM    913  HE2 PHE X  89      50.060  45.810  50.820  0.00  0.00            
ATOM    914  CZ  PHE X  89      49.750  45.120  52.830  0.00  0.00            
ATOM    915  HZ  PHE X  89      50.800  45.280  53.070  0.00  0.00            
ATOM    916  C   PHE X  89      43.670  43.530  51.300  0.00  0.00            
ATOM    917  O   PHE X  89      43.070  44.180  50.440  0.00  0.00            
ATOM    918  N   GLN X  90      43.060  42.880  52.290  0.00  0.00            
ATOM    919  H   GLN X  90      43.460  42.380  53.050  0.00  0.00            
ATOM    920  CA  GLN X  90      41.610  42.670  52.320  0.00  0.00            
ATOM    921  CB  GLN X  90      41.320  41.290  52.930  0.00  0.00            
ATOM    922  CG  GLN X  90      39.960  40.670  52.620  0.00  0.00            
ATOM    923  CD  GLN X  90      39.790  39.340  53.350  0.00  0.00            
ATOM    924  OE1 GLN X  90      39.300  39.350  54.480  0.00  0.00            
ATOM    925  NE2 GLN X  90      40.020  38.280  52.590  0.00  0.00            
ATOM    926 HE21 GLN X  90      40.260  38.420  51.630  0.00  0.00            
ATOM    927 HE22 GLN X  90      40.200  37.400  53.020  0.00  0.00            
ATOM    928  C   GLN X  90      40.930  43.760  53.150  0.00  0.00            
ATOM    929  O   GLN X  90      41.450  44.020  54.230  0.00  0.00            
ATOM    930  N   THR X  91      39.850  44.240  52.550  0.00  0.00            
ATOM    931  H   THR X  91      39.620  44.050  51.590  0.00  0.00            
ATOM    932  CA  THR X  91      38.850  44.990  53.320  0.00  0.00            
ATOM    933  CB  THR X  91      37.850  45.810  52.490  0.00  0.00            
ATOM    934  OG1 THR X  91      37.340  45.130  51.350  0.00  0.00            
ATOM    935  HG1 THR X  91      36.990  45.790  50.680  0.00  0.00            
ATOM    936  CG2 THR X  91      38.500  47.080  51.940  0.00  0.00            
ATOM    937  C   THR X  91      38.050  44.000  54.180  0.00  0.00            
ATOM    938  O   THR X  91      38.390  43.750  55.330  0.00  0.00            
ATOM    939  N   LEU X  92      37.050  43.360  53.590  0.00  0.00            
ATOM    940  H   LEU X  92      37.030  43.490  52.600  0.00  0.00            
ATOM    941  CA  LEU X  92      36.130  42.450  54.280  0.00  0.00            
ATOM    942  CB  LEU X  92      34.720  43.050  54.390  0.00  0.00            
ATOM    943  CG  LEU X  92      33.870  42.180  55.310  0.00  0.00            
ATOM    944  CD1 LEU X  92      34.010  42.700  56.740  0.00  0.00            
ATOM    945  CD2 LEU X  92      32.370  42.200  55.020  0.00  0.00            
ATOM    946  C   LEU X  92      36.080  40.990  53.800  0.00  0.00            
ATOM    947  O   LEU X  92      36.460  40.050  54.480  0.00  0.00            
ATOM    948  N   SER X  93      35.590  40.910  52.560  0.00  0.00            
ATOM    949  H   SER X  93      35.000  41.660  52.270  0.00  0.00            
ATOM    950  CA  SER X  93      35.330  39.720  51.730  0.00  0.00            
ATOM    951  CB  SER X  93      33.970  39.840  51.040  0.00  0.00            
ATOM    952  OG  SER X  93      32.990  39.800  52.080  0.00  0.00            
ATOM    953  HG  SER X  93      33.180  39.390  52.970  0.00  0.00            
ATOM    954  C   SER X  93      36.450  39.580  50.700  0.00  0.00            
ATOM    955  O   SER X  93      36.930  40.590  50.180  0.00  0.00            
ATOM    956  N   PRO X  94      37.080  38.420  50.590  0.00  0.00            
ATOM    957  CA  PRO X  94      38.170  38.220  49.630  0.00  0.00            
ATOM    958  CB  PRO X  94      38.750  36.850  49.990  0.00  0.00            
ATOM    959  CG  PRO X  94      37.660  36.100  50.770  0.00  0.00            
ATOM    960  CD  PRO X  94      36.990  37.270  51.500  0.00  0.00            
ATOM    961  C   PRO X  94      37.720  38.270  48.170  0.00  0.00            
ATOM    962  O   PRO X  94      38.540  38.690  47.360  0.00  0.00            
ATOM    963  N   GLU X  95      36.400  38.130  48.060  0.00  0.00            
ATOM    964  H   GLU X  95      35.900  37.590  48.740  0.00  0.00            
ATOM    965  CA  GLU X  95      35.700  38.150  46.760  0.00  0.00            
ATOM    966  CB  GLU X  95      35.320  36.730  46.360  0.00  0.00            
ATOM    967  CG  GLU X  95      34.230  36.120  47.250  0.00  0.00            
ATOM    968  CD  GLU X  95      34.500  35.880  48.740  0.00  0.00            
ATOM    969  OE1 GLU X  95      34.150  36.830  49.480  0.00  0.00            
ATOM    970  OE2 GLU X  95      34.830  34.740  49.130  0.00  0.00            
ATOM    971  C   GLU X  95      34.530  39.130  46.740  0.00  0.00            
ATOM    972  O   GLU X  95      34.310  39.880  47.690  0.00  0.00            
ATOM    973  N   GLY X  96      33.720  39.180  45.680  0.00  0.00            
ATOM    974  H   GLY X  96      33.980  38.580  44.920  0.00  0.00            
ATOM    975  CA  GLY X  96      32.470  39.950  45.670  0.00  0.00            
ATOM    976  C   GLY X  96      31.310  39.690  46.650  0.00  0.00            
ATOM    977  O   GLY X  96      30.170  39.790  46.210  0.00  0.00            
ATOM    978  N   SER X  97      31.550  39.640  47.950  0.00  0.00            
ATOM    979  H   SER X  97      32.520  39.690  48.190  0.00  0.00            
ATOM    980  CA  SER X  97      30.510  39.340  48.950  0.00  0.00            
ATOM    981  CB  SER X  97      30.840  38.240  49.960  0.00  0.00            
ATOM    982  OG  SER X  97      31.510  37.170  49.290  0.00  0.00            
ATOM    983  HG  SER X  97      32.510  37.150  49.270  0.00  0.00            
ATOM    984  C   SER X  97      30.000  40.620  49.610  0.00  0.00            
ATOM    985  O   SER X  97      29.120  41.300  49.070  0.00  0.00            
ATOM    986  N   GLY X  98      30.500  41.080  50.750  0.00  0.00            
ATOM    987  H   GLY X  98      31.230  40.510  51.120  0.00  0.00            
ATOM    988  CA  GLY X  98      29.990  42.200  51.570  0.00  0.00            
ATOM    989  C   GLY X  98      28.860  41.710  52.480  0.00  0.00            
ATOM    990  O   GLY X  98      27.690  42.010  52.280  0.00  0.00            
ATOM    991  N   ASN X  99      29.280  40.950  53.480  0.00  0.00            
ATOM    992  H   ASN X  99      30.210  40.570  53.490  0.00  0.00            
ATOM    993  CA  ASN X  99      28.390  40.470  54.540  0.00  0.00            
ATOM    994  CB  ASN X  99      28.490  38.950  54.500  0.00  0.00            
ATOM    995  CG  ASN X  99      28.060  38.130  53.290  0.00  0.00            
ATOM    996  OD1 ASN X  99      28.150  38.530  52.130  0.00  0.00            
ATOM    997  ND2 ASN X  99      27.520  36.930  53.530  0.00  0.00            
ATOM    998 HD21 ASN X  99      27.280  36.580  54.430  0.00  0.00            
ATOM    999 HD22 ASN X  99      27.220  36.410  52.730  0.00  0.00            
ATOM   1000  C   ASN X  99      28.630  41.040  55.950  0.00  0.00            
ATOM   1001  O   ASN X  99      29.740  41.400  56.330  0.00  0.00            
ATOM   1002  N   LEU X 100      27.460  41.470  56.420  0.00  0.00            
ATOM   1003  H   LEU X 100      26.790  41.950  55.850  0.00  0.00            
ATOM   1004  CA  LEU X 100      27.290  41.720  57.860  0.00  0.00            
ATOM   1005  CB  LEU X 100      26.520  43.020  58.110  0.00  0.00            
ATOM   1006  CG  LEU X 100      26.160  43.220  59.580  0.00  0.00            
ATOM   1007  CD1 LEU X 100      27.390  43.220  60.490  0.00  0.00            
ATOM   1008  CD2 LEU X 100      25.530  44.600  59.710  0.00  0.00            
ATOM   1009  C   LEU X 100      26.720  40.430  58.460  0.00  0.00            
ATOM   1010  O   LEU X 100      25.660  39.920  58.100  0.00  0.00            
ATOM   1011  N   ALA X 101      27.670  39.670  58.990  0.00  0.00            
ATOM   1012  H   ALA X 101      28.570  40.070  58.890  0.00  0.00            
ATOM   1013  CA  ALA X 101      27.570  38.370  59.680  0.00  0.00            
ATOM   1014  CB  ALA X 101      28.510  37.460  58.900  0.00  0.00            
ATOM   1015  C   ALA X 101      27.920  38.390  61.170  0.00  0.00            
ATOM   1016  O   ALA X 101      27.530  37.440  61.840  0.00  0.00            
ATOM   1017  N   VAL X 102      28.770  39.340  61.550  0.00  0.00            
ATOM   1018  H   VAL X 102      29.400  39.900  61.030  0.00  0.00            
ATOM   1019  CA  VAL X 102      29.050  39.420  62.990  0.00  0.00            
ATOM   1020  CB  VAL X 102      30.070  40.490  63.390  0.00  0.00            
ATOM   1021  CG1 VAL X 102      31.470  40.030  62.970  0.00  0.00            
ATOM   1022  CG2 VAL X 102      29.740  41.890  62.870  0.00  0.00            
ATOM   1023  C   VAL X 102      28.010  39.460  64.110  0.00  0.00            
ATOM   1024  O   VAL X 102      28.050  38.660  65.050  0.00  0.00            
ATOM   1025  N   ILE X 103      26.890  40.130  63.850  0.00  0.00            
ATOM   1026  H   ILE X 103      26.410  40.330  62.990  0.00  0.00            
ATOM   1027  CA  ILE X 103      26.030  40.540  64.970  0.00  0.00            
ATOM   1028  CB  ILE X 103      25.570  41.970  64.680  0.00  0.00            
ATOM   1029  CG1 ILE X 103      24.830  42.540  65.890  0.00  0.00            
ATOM   1030  CG2 ILE X 103      24.930  42.270  63.320  0.00  0.00            
ATOM   1031  CD  ILE X 103      25.700  43.100  67.010  0.00  0.00            
ATOM   1032  C   ILE X 103      24.930  39.530  65.250  0.00  0.00            
ATOM   1033  O   ILE X 103      24.820  39.220  66.430  0.00  0.00            
ATOM   1034  N   GLY X 104      24.380  38.770  64.300  0.00  0.00            
ATOM   1035  H   GLY X 104      24.710  38.890  63.360  0.00  0.00            
ATOM   1036  CA  GLY X 104      23.280  37.860  64.650  0.00  0.00            
ATOM   1037  C   GLY X 104      23.560  36.850  65.770  0.00  0.00            
ATOM   1038  O   GLY X 104      23.270  36.990  66.960  0.00  0.00            
ATOM   1039  N   GLY X 105      24.390  35.920  65.310  0.00  0.00            
ATOM   1040  H   GLY X 105      24.180  35.540  64.410  0.00  0.00            
ATOM   1041  CA  GLY X 105      25.300  35.100  66.120  0.00  0.00            
ATOM   1042  C   GLY X 105      25.730  35.590  67.510  0.00  0.00            
ATOM   1043  O   GLY X 105      25.360  35.040  68.550  0.00  0.00            
ATOM   1044  N   VAL X 106      26.520  36.660  67.540  0.00  0.00            
ATOM   1045  H   VAL X 106      26.980  37.040  66.730  0.00  0.00            
ATOM   1046  CA  VAL X 106      26.990  37.140  68.840  0.00  0.00            
ATOM   1047  CB  VAL X 106      28.250  38.010  68.820  0.00  0.00            
ATOM   1048  CG1 VAL X 106      27.890  39.320  68.130  0.00  0.00            
ATOM   1049  CG2 VAL X 106      28.860  38.080  70.220  0.00  0.00            
ATOM   1050  C   VAL X 106      25.820  37.570  69.740  0.00  0.00            
ATOM   1051  O   VAL X 106      25.820  37.400  70.950  0.00  0.00            
ATOM   1052  N   ALA X 107      24.890  38.280  69.110  0.00  0.00            
ATOM   1053  H   ALA X 107      24.810  38.290  68.110  0.00  0.00            
ATOM   1054  CA  ALA X 107      23.730  38.970  69.700  0.00  0.00            
ATOM   1055  CB  ALA X 107      23.040  40.020  68.830  0.00  0.00            
ATOM   1056  C   ALA X 107      22.690  38.050  70.330  0.00  0.00            
ATOM   1057  O   ALA X 107      22.580  38.060  71.550  0.00  0.00            
ATOM   1058  N   VAL X 108      22.090  37.170  69.520  0.00  0.00            
ATOM   1059  H   VAL X 108      22.220  37.230  68.530  0.00  0.00            
ATOM   1060  CA  VAL X 108      21.400  35.980  70.050  0.00  0.00            
ATOM   1061  CB  VAL X 108      20.920  35.140  68.860  0.00  0.00            
ATOM   1062  CG1 VAL X 108      21.930  34.230  68.150  0.00  0.00            
ATOM   1063  CG2 VAL X 108      19.710  34.290  69.250  0.00  0.00            
ATOM   1064  C   VAL X 108      22.150  35.220  71.140  0.00  0.00            
ATOM   1065  O   VAL X 108      21.720  35.040  72.280  0.00  0.00            
ATOM   1066  N   GLY X 109      23.400  34.840  70.920  0.00  0.00            
ATOM   1067  H   GLY X 109      23.740  35.040  70.000  0.00  0.00            
ATOM   1068  CA  GLY X 109      24.210  34.060  71.870  0.00  0.00            
ATOM   1069  C   GLY X 109      24.460  34.820  73.170  0.00  0.00            
ATOM   1070  O   GLY X 109      24.120  34.280  74.220  0.00  0.00            
ATOM   1071  N   VAL X 110      24.610  36.140  73.090  0.00  0.00            
ATOM   1072  H   VAL X 110      24.760  36.540  72.190  0.00  0.00            
ATOM   1073  CA  VAL X 110      24.690  37.000  74.280  0.00  0.00            
ATOM   1074  CB  VAL X 110      25.430  38.300  74.000  0.00  0.00            
ATOM   1075  CG1 VAL X 110      25.130  39.370  75.050  0.00  0.00            
ATOM   1076  CG2 VAL X 110      26.930  37.990  74.020  0.00  0.00            
ATOM   1077  C   VAL X 110      23.390  37.070  75.080  0.00  0.00            
ATOM   1078  O   VAL X 110      23.290  36.850  76.290  0.00  0.00            
ATOM   1079  N   VAL X 111      22.250  37.170  74.400  0.00  0.00            
ATOM   1080  H   VAL X 111      22.130  37.160  73.410  0.00  0.00            
ATOM   1081  CA  VAL X 111      20.940  37.200  75.070  0.00  0.00            
ATOM   1082  CB  VAL X 111      19.770  37.840  74.320  0.00  0.00            
ATOM   1083  CG1 VAL X 111      19.000  36.900  73.380  0.00  0.00            
ATOM   1084  CG2 VAL X 111      18.900  38.650  75.280  0.00  0.00            
ATOM   1085  C   VAL X 111      20.560  35.930  75.820  0.00  0.00            
ATOM   1086  O   VAL X 111      20.350  35.960  77.040  0.00  0.00            
ATOM   1087  N   LEU X 112      20.800  34.760  75.230  0.00  0.00            
ATOM   1088  H   LEU X 112      21.290  34.770  74.350  0.00  0.00            
ATOM   1089  CA  LEU X 112      20.550  33.410  75.740  0.00  0.00            
ATOM   1090  CB  LEU X 112      20.860  32.380  74.650  0.00  0.00            
ATOM   1091  CG  LEU X 112      20.200  32.630  73.300  0.00  0.00            
ATOM   1092  CD1 LEU X 112      20.620  31.510  72.350  0.00  0.00            
ATOM   1093  CD2 LEU X 112      18.680  32.830  73.380  0.00  0.00            
ATOM   1094  C   LEU X 112      21.380  33.180  77.010  0.00  0.00            
ATOM   1095  O   LEU X 112      20.890  32.580  77.960  0.00  0.00            
ATOM   1096  N   LEU X 113      22.580  33.750  77.030  0.00  0.00            
ATOM   1097  H   LEU X 113      22.890  33.980  76.110  0.00  0.00            
ATOM   1098  CA  LEU X 113      23.520  33.670  78.160  0.00  0.00            
ATOM   1099  CB  LEU X 113      24.860  34.330  77.810  0.00  0.00            
ATOM   1100  CG  LEU X 113      25.960  33.980  78.810  0.00  0.00            
ATOM   1101  CD1 LEU X 113      26.480  32.540  78.850  0.00  0.00            
ATOM   1102  CD2 LEU X 113      27.120  34.880  78.380  0.00  0.00            
ATOM   1103  C   LEU X 113      23.060  34.500  79.360  0.00  0.00            
ATOM   1104  O   LEU X 113      22.930  33.850  80.390  0.00  0.00            
ATOM   1105  N   LEU X 114      22.410  35.620  79.080  0.00  0.00            
ATOM   1106  H   LEU X 114      22.220  35.810  78.120  0.00  0.00            
ATOM   1107  CA  LEU X 114      21.910  36.500  80.150  0.00  0.00            
ATOM   1108  CB  LEU X 114      21.340  37.840  79.670  0.00  0.00            
ATOM   1109  CG  LEU X 114      22.060  38.510  78.500  0.00  0.00            
ATOM   1110  CD1 LEU X 114      21.290  39.780  78.130  0.00  0.00            
ATOM   1111  CD2 LEU X 114      23.470  38.970  78.890  0.00  0.00            
ATOM   1112  C   LEU X 114      20.830  35.740  80.920  0.00  0.00            
ATOM   1113  O   LEU X 114      20.720  35.820  82.150  0.00  0.00            
ATOM   1114  N   VAL X 115      20.180  34.810  80.220  0.00  0.00            
ATOM   1115  H   VAL X 115      20.150  34.910  79.230  0.00  0.00            
ATOM   1116  CA  VAL X 115      19.210  33.890  80.820  0.00  0.00            
ATOM   1117  CB  VAL X 115      18.390  33.140  79.770  0.00  0.00            
ATOM   1118  CG1 VAL X 115      17.420  32.220  80.510  0.00  0.00            
ATOM   1119  CG2 VAL X 115      17.730  34.070  78.750  0.00  0.00            
ATOM   1120  C   VAL X 115      19.960  32.950  81.770  0.00  0.00            
ATOM   1121  O   VAL X 115      19.660  32.890  82.960  0.00  0.00            
ATOM   1122  N   LEU X 116      20.920  32.190  81.260  0.00  0.00            
ATOM   1123  H   LEU X 116      21.200  32.170  80.300  0.00  0.00            
ATOM   1124  CA  LEU X 116      21.640  31.130  81.980  0.00  0.00            
ATOM   1125  CB  LEU X 116      22.590  30.470  80.980  0.00  0.00            
ATOM   1126  CG  LEU X 116      21.770  29.770  79.900  0.00  0.00            
ATOM   1127  CD1 LEU X 116      22.700  29.600  78.700  0.00  0.00            
ATOM   1128  CD2 LEU X 116      21.310  28.370  80.330  0.00  0.00            
ATOM   1129  C   LEU X 116      22.410  31.630  83.210  0.00  0.00            
ATOM   1130  O   LEU X 116      22.210  31.160  84.320  0.00  0.00            
ATOM   1131  N   ALA X 117      22.920  32.840  82.980  0.00  0.00            
ATOM   1132  H   ALA X 117      22.720  33.210  82.070  0.00  0.00            
ATOM   1133  CA  ALA X 117      23.610  33.650  84.000  0.00  0.00            
ATOM   1134  CB  ALA X 117      24.050  34.880  83.200  0.00  0.00            
ATOM   1135  C   ALA X 117      22.850  33.850  85.310  0.00  0.00            
ATOM   1136  O   ALA X 117      23.270  33.240  86.290  0.00  0.00            
ATOM   1137  N   GLY X 118      21.690  34.470  85.130  0.00  0.00            
ATOM   1138  H   GLY X 118      21.410  34.670  84.190  0.00  0.00            
ATOM   1139  CA  GLY X 118      20.720  34.880  86.150  0.00  0.00            
ATOM   1140  C   GLY X 118      20.170  33.660  86.890  0.00  0.00            
ATOM   1141  O   GLY X 118      20.490  33.370  88.040  0.00  0.00            
ATOM   1142  N   VAL X 119      19.600  32.700  86.160  0.00  0.00            
ATOM   1143  H   VAL X 119      19.440  32.810  85.180  0.00  0.00            
ATOM   1144  CA  VAL X 119      19.020  31.450  86.650  0.00  0.00            
ATOM   1145  CB  VAL X 119      18.230  30.600  85.650  0.00  0.00            
ATOM   1146  CG1 VAL X 119      16.900  31.340  85.440  0.00  0.00            
ATOM   1147  CG2 VAL X 119      19.030  30.130  84.430  0.00  0.00            
ATOM   1148  C   VAL X 119      19.940  30.610  87.540  0.00  0.00            
ATOM   1149  O   VAL X 119      19.720  30.480  88.740  0.00  0.00            
ATOM   1150  N   GLY X 120      21.140  30.390  87.000  0.00  0.00            
ATOM   1151  H   GLY X 120      21.270  30.600  86.030  0.00  0.00            
ATOM   1152  CA  GLY X 120      22.290  29.720  87.620  0.00  0.00            
ATOM   1153  C   GLY X 120      22.620  30.490  88.900  0.00  0.00            
ATOM   1154  O   GLY X 120      22.300  30.000  89.990  0.00  0.00            
ATOM   1155  N   PHE X 121      23.130  31.700  88.720  0.00  0.00            
ATOM   1156  H   PHE X 121      23.550  32.020  87.870  0.00  0.00            
ATOM   1157  CA  PHE X 121      23.460  32.560  89.870  0.00  0.00            
ATOM   1158  CB  PHE X 121      23.790  33.930  89.270  0.00  0.00            
ATOM   1159  CG  PHE X 121      25.230  34.170  88.830  0.00  0.00            
ATOM   1160  CD1 PHE X 121      25.450  34.920  87.680  0.00  0.00            
ATOM   1161  HD1 PHE X 121      24.610  35.470  87.260  0.00  0.00            
ATOM   1162  CD2 PHE X 121      26.320  33.650  89.520  0.00  0.00            
ATOM   1163  HD2 PHE X 121      26.170  33.280  90.540  0.00  0.00            
ATOM   1164  CE1 PHE X 121      26.740  35.130  87.190  0.00  0.00            
ATOM   1165  HE1 PHE X 121      26.840  35.650  86.240  0.00  0.00            
ATOM   1166  CE2 PHE X 121      27.600  33.930  89.070  0.00  0.00            
ATOM   1167  HE2 PHE X 121      28.450  33.500  89.600  0.00  0.00            
ATOM   1168  CZ  PHE X 121      27.830  34.650  87.900  0.00  0.00            
ATOM   1169  HZ  PHE X 121      28.730  35.170  87.570  0.00  0.00            
ATOM   1170  C   PHE X 121      22.360  32.590  90.930  0.00  0.00            
ATOM   1171  O   PHE X 121      22.730  32.400  92.090  0.00  0.00            
ATOM   1172  N   PHE X 122      21.090  32.680  90.540  0.00  0.00            
ATOM   1173  H   PHE X 122      20.800  32.720  89.580  0.00  0.00            
ATOM   1174  CA  PHE X 122      20.130  32.730  91.650  0.00  0.00            
ATOM   1175  CB  PHE X 122      18.790  33.450  91.480  0.00  0.00            
ATOM   1176  CG  PHE X 122      17.790  32.950  90.430  0.00  0.00            
ATOM   1177  CD1 PHE X 122      17.660  33.870  89.400  0.00  0.00            
ATOM   1178  HD1 PHE X 122      18.220  34.800  89.310  0.00  0.00            
ATOM   1179  CD2 PHE X 122      16.950  31.880  90.660  0.00  0.00            
ATOM   1180  HD2 PHE X 122      17.020  31.250  91.550  0.00  0.00            
ATOM   1181  CE1 PHE X 122      16.560  33.650  88.570  0.00  0.00            
ATOM   1182  HE1 PHE X 122      16.370  34.320  87.730  0.00  0.00            
ATOM   1183  CE2 PHE X 122      15.950  31.600  89.730  0.00  0.00            
ATOM   1184  HE2 PHE X 122      15.160  30.870  89.900  0.00  0.00            
ATOM   1185  CZ  PHE X 122      15.790  32.500  88.680  0.00  0.00            
ATOM   1186  HZ  PHE X 122      15.030  32.220  87.950  0.00  0.00            
ATOM   1187  C   PHE X 122      19.810  31.450  92.440  0.00  0.00            
ATOM   1188  O   PHE X 122      19.730  31.490  93.670  0.00  0.00            
ATOM   1189  N   ILE X 123      19.670  30.380  91.670  0.00  0.00            
ATOM   1190  H   ILE X 123      19.970  30.340  90.720  0.00  0.00            
ATOM   1191  CA  ILE X 123      19.300  29.110  92.310  0.00  0.00            
ATOM   1192  CB  ILE X 123      18.820  27.950  91.440  0.00  0.00            
ATOM   1193  CG1 ILE X 123      19.840  27.450  90.410  0.00  0.00            
ATOM   1194  CG2 ILE X 123      17.540  28.390  90.730  0.00  0.00            
ATOM   1195  CD  ILE X 123      20.490  26.160  90.930  0.00  0.00            
ATOM   1196  C   ILE X 123      20.440  28.620  93.200  0.00  0.00            
ATOM   1197  O   ILE X 123      20.170  28.240  94.340  0.00  0.00            
ATOM   1198  N   HIS X 124      21.700  28.700  92.760  0.00  0.00            
ATOM   1199  H   HIS X 124      21.970  28.690  91.800  0.00  0.00            
ATOM   1200  CA  HIS X 124      22.880  28.690  93.640  0.00  0.00            
ATOM   1201  CB  HIS X 124      24.110  28.970  92.770  0.00  0.00            
ATOM   1202  CG  HIS X 124      24.490  27.910  91.740  0.00  0.00            
ATOM   1203  ND1 HIS X 124      23.710  27.040  91.090  0.00  0.00            
ATOM   1204  CD2 HIS X 124      25.740  27.880  91.280  0.00  0.00            
ATOM   1205  CE1 HIS X 124      24.530  26.480  90.210  0.00  0.00            
ATOM   1206  NE2 HIS X 124      25.770  26.960  90.320  0.00  0.00            
ATOM   1207  HE2 HIS X 124      26.520  26.770  89.690  0.00  0.00            
ATOM   1208  C   HIS X 124      22.830  29.660  94.820  0.00  0.00            
ATOM   1209  O   HIS X 124      22.750  29.270  95.980  0.00  0.00            
ATOM   1210  N   ARG X 125      22.780  30.950  94.510  0.00  0.00            
ATOM   1211  H   ARG X 125      22.640  31.270  93.570  0.00  0.00            
ATOM   1212  CA  ARG X 125      22.860  32.000  95.550  0.00  0.00            
ATOM   1213  CB  ARG X 125      22.830  33.410  94.960  0.00  0.00            
ATOM   1214  CG  ARG X 125      24.150  33.790  94.300  0.00  0.00            
ATOM   1215  CD  ARG X 125      25.390  34.010  95.170  0.00  0.00            
ATOM   1216  NE  ARG X 125      26.510  34.770  94.590  0.00  0.00            
ATOM   1217  HE  ARG X 125      26.330  35.040  93.640  0.00  0.00            
ATOM   1218  CZ  ARG X 125      27.710  35.070  95.110  0.00  0.00            
ATOM   1219  NH1 ARG X 125      28.050  34.660  96.340  0.00  0.00            
ATOM   1220 HH11 ARG X 125      27.550  34.090  96.990  0.00  0.00            
ATOM   1221 HH12 ARG X 125      29.010  34.810  96.550  0.00  0.00            
ATOM   1222  NH2 ARG X 125      28.610  35.740  94.380  0.00  0.00            
ATOM   1223 HH21 ARG X 125      28.410  35.960  93.430  0.00  0.00            
ATOM   1224 HH22 ARG X 125      29.520  35.810  94.780  0.00  0.00            
ATOM   1225  C   ARG X 125      21.890  31.880  96.730  0.00  0.00            
ATOM   1226  O   ARG X 125      22.280  31.830  97.900  0.00  0.00            
ATOM   1227  N   ARG X 126      20.630  31.720  96.330  0.00  0.00            
ATOM   1228  H   ARG X 126      20.340  31.620  95.380  0.00  0.00            
ATOM   1229  CA  ARG X 126      19.420  31.760  97.170  0.00  0.00            
ATOM   1230  CB  ARG X 126      18.150  31.500  96.370  0.00  0.00            
ATOM   1231  CG  ARG X 126      16.990  32.320  96.950  0.00  0.00            
ATOM   1232  CD  ARG X 126      15.630  31.870  96.400  0.00  0.00            
ATOM   1233  NE  ARG X 126      14.640  32.600  97.210  0.00  0.00            
ATOM   1234  HE  ARG X 126      14.960  33.030  98.060  0.00  0.00            
ATOM   1235  CZ  ARG X 126      13.420  32.810  96.700  0.00  0.00            
ATOM   1236  NH1 ARG X 126      12.860  32.360  95.570  0.00  0.00            
ATOM   1237 HH11 ARG X 126      13.310  31.870  94.820  0.00  0.00            
ATOM   1238 HH12 ARG X 126      11.890  32.470  95.390  0.00  0.00            
ATOM   1239  NH2 ARG X 126      12.630  33.410  97.610  0.00  0.00            
ATOM   1240 HH21 ARG X 126      12.970  33.810  98.460  0.00  0.00            
ATOM   1241 HH22 ARG X 126      11.650  33.420  97.410  0.00  0.00            
ATOM   1242  C   ARG X 126      19.420  30.750  98.330  0.00  0.00            
ATOM   1243  O   ARG X 126      19.470  31.160  99.480  0.00  0.00            
ATOM   1244  N   ARG X 127      19.860  29.540  97.990  0.00  0.00            
ATOM   1245  H   ARG X 127      20.190  29.330  97.070  0.00  0.00            
ATOM   1246  CA  ARG X 127      19.970  28.440  98.960  0.00  0.00            
ATOM   1247  CB  ARG X 127      20.230  27.080  98.300  0.00  0.00            
ATOM   1248  CG  ARG X 127      21.350  27.100  97.260  0.00  0.00            
ATOM   1249  CD  ARG X 127      21.360  25.690  96.650  0.00  0.00            
ATOM   1250  NE  ARG X 127      22.430  25.770  95.650  0.00  0.00            
ATOM   1251  HE  ARG X 127      23.370  26.030  95.900  0.00  0.00            
ATOM   1252  CZ  ARG X 127      22.530  24.970  94.570  0.00  0.00            
ATOM   1253  NH1 ARG X 127      21.670  23.960  94.400  0.00  0.00            
ATOM   1254 HH11 ARG X 127      21.050  23.680  95.140  0.00  0.00            
ATOM   1255 HH12 ARG X 127      21.760  23.490  93.530  0.00  0.00            
ATOM   1256  NH2 ARG X 127      23.230  25.440  93.530  0.00  0.00            
ATOM   1257 HH21 ARG X 127      23.720  26.310  93.590  0.00  0.00            
ATOM   1258 HH22 ARG X 127      23.160  25.120  92.580  0.00  0.00            
ATOM   1259  C   ARG X 127      21.100  28.630  99.970  0.00  0.00            
ATOM   1260  O   ARG X 127      22.210  28.920  99.530  0.00  0.00            
ATOM   1261  N   LYS X 128      20.870  28.540 101.280  0.00  0.00            
ATOM   1262  H   LYS X 128      19.970  28.210 101.560  0.00  0.00            
ATOM   1263  CA  LYS X 128      21.870  28.540 102.360  0.00  0.00            
ATOM   1264  CB  LYS X 128      21.640  29.760 103.260  0.00  0.00            
ATOM   1265  CG  LYS X 128      22.740  30.800 103.030  0.00  0.00            
ATOM   1266  CD  LYS X 128      22.610  31.410 101.630  0.00  0.00            
ATOM   1267  CE  LYS X 128      23.640  32.480 101.280  0.00  0.00            
ATOM   1268  NZ  LYS X 128      23.220  33.310 100.140  0.00  0.00            
ATOM   1269  HZ1 LYS X 128      23.750  34.140 100.010  0.00  0.00            
ATOM   1270  HZ2 LYS X 128      23.290  32.760  99.310  0.00  0.00            
ATOM   1271  HZ3 LYS X 128      22.260  33.570 100.220  0.00  0.00            
ATOM   1272  C   LYS X 128      21.690  27.280 103.210  0.00  0.00            
ATOM   1273  O1  LYS X 128      20.610  26.680 103.050  0.00  0.00            
ATOM   1274  O2  LYS X 128      22.630  26.860 103.930  0.00  0.00            
ATOM   1275  C1  POPCX 129      32.010  34.250  51.330  0.00  0.00            
ATOM   1276  C2  POPCX 129      32.290  34.300  53.710  0.00  0.00            
ATOM   1277  C3  POPCX 129      31.490  36.210  52.540  0.00  0.00            
ATOM   1278  N4  POPCX 129      32.430  35.080  52.470  0.00  0.00            
ATOM   1279  C5  POPCX 129      33.820  35.480  52.210  0.00  0.00            
ATOM   1280  C6  POPCX 129      34.940  34.440  52.310  0.00  0.00            
ATOM   1281  O7  POPCX 129      35.520  34.490  53.620  0.00  0.00            
ATOM   1282  P8  POPCX 129      36.450  33.210  53.900  0.00  0.00            
ATOM   1283  O9  POPCX 129      35.600  32.070  53.460  0.00  0.00            
ATOM   1284  O10 POPCX 129      37.670  33.690  53.220  0.00  0.00            
ATOM   1285  O11 POPCX 129      36.320  33.280  55.500  0.00  0.00            
ATOM   1286  C12 POPCX 129      35.210  32.550  56.020  0.00  0.00            
ATOM   1287  C13 POPCX 129      35.040  32.360  57.530  0.00  0.00            
ATOM   1288  O14 POPCX 129      34.580  33.570  58.150  0.00  0.00            
ATOM   1289  C15 POPCX 129      33.240  33.690  58.350  0.00  0.00            
ATOM   1290  O16 POPCX 129      32.490  32.820  57.910  0.00  0.00            
ATOM   1291  C17 POPCX 129      32.640  34.950  58.980  0.00  0.00            
ATOM   1292  C18 POPCX 129      31.920  34.580  60.280  0.00  0.00            
ATOM   1293  C19 POPCX 129      31.560  35.760  61.180  0.00  0.00            
ATOM   1294  C20 POPCX 129      30.940  35.090  62.410  0.00  0.00            
ATOM   1295  C21 POPCX 129      30.220  36.170  63.230  0.00  0.00            
ATOM   1296  C22 POPCX 129      30.540  36.090  64.720  0.00  0.00            
ATOM   1297  C23 POPCX 129      31.940  36.630  65.000  0.00  0.00            
ATOM   1298  C24 POPCX 129      32.430  36.730  66.450  0.00  0.00            
ATOM   1299  C25 POPCX 129      33.750  37.120  66.590  0.00  0.00            
ATOM   1300  C26 POPCX 129      34.400  37.590  65.280  0.00  0.00            
ATOM   1301  C27 POPCX 129      35.710  38.260  65.670  0.00  0.00            
ATOM   1302  C28 POPCX 129      36.360  38.890  64.430  0.00  0.00            
ATOM   1303  C29 POPCX 129      35.700  40.200  63.990  0.00  0.00            
ATOM   1304  C30 POPCX 129      36.450  40.920  62.870  0.00  0.00            
ATOM   1305  C31 POPCX 129      35.740  42.160  62.330  0.00  0.00            
ATOM   1306  C32 POPCX 129      36.400  31.840  58.010  0.00  0.00            
ATOM   1307  O33 POPCX 129      36.660  31.800  59.410  0.00  0.00            
ATOM   1308  C34 POPCX 129      37.910  31.480  59.850  0.00  0.00            
ATOM   1309  O35 POPCX 129      38.820  31.170  59.090  0.00  0.00            
ATOM   1310  C36 POPCX 129      38.120  31.400  61.360  0.00  0.00            
ATOM   1311  C37 POPCX 129      39.540  31.790  61.780  0.00  0.00            
ATOM   1312  C38 POPCX 129      39.610  31.860  63.310  0.00  0.00            
ATOM   1313  C39 POPCX 129      41.100  31.960  63.640  0.00  0.00            
ATOM   1314  C40 POPCX 129      41.310  31.820  65.150  0.00  0.00            
ATOM   1315  C41 POPCX 129      42.800  31.730  65.470  0.00  0.00            
ATOM   1316  C42 POPCX 129      42.990  31.410  66.950  0.00  0.00            
ATOM   1317  C43 POPCX 129      42.600  32.500  67.940  0.00  0.00            
ATOM   1318  C44 POPCX 129      42.750  31.880  69.330  0.00  0.00            
ATOM   1319  C45 POPCX 129      41.980  32.660  70.410  0.00  0.00            
ATOM   1320  C46 POPCX 129      42.610  34.000  70.790  0.00  0.00            
ATOM   1321  C47 POPCX 129      41.940  34.760  71.940  0.00  0.00            
ATOM   1322  C48 POPCX 129      42.570  36.140  72.180  0.00  0.00            
ATOM   1323  C49 POPCX 129      42.580  36.860  70.840  0.00  0.00            
ATOM   1324  C50 POPCX 129      43.350  38.170  71.080  0.00  0.00            
ATOM   1325  CA1 POPCX 129      36.680  42.960  61.430  0.00  0.00            
ATOM   1326  CA2 POPCX 129      37.320  42.190  60.280  0.00  0.00            
ATOM   1327  C1  POPCX 130      14.600  12.590  56.480  0.00  0.00            
ATOM   1328  C2  POPCX 130      14.620  11.170  54.610  0.00  0.00            
ATOM   1329  C3  POPCX 130      12.690  12.510  54.990  0.00  0.00            
ATOM   1330  N4  POPCX 130      13.750  11.730  55.650  0.00  0.00            
ATOM   1331  C5  POPCX 130      13.250  10.690  56.560  0.00  0.00            
ATOM   1332  C6  POPCX 130      12.100   9.740  56.230  0.00  0.00            
ATOM   1333  O7  POPCX 130      12.320   8.760  55.210  0.00  0.00            
ATOM   1334  P8  POPCX 130      11.100   7.720  55.350  0.00  0.00            
ATOM   1335  O9  POPCX 130       9.960   8.210  56.150  0.00  0.00            
ATOM   1336  O10 POPCX 130      10.870   7.250  53.970  0.00  0.00            
ATOM   1337  O11 POPCX 130      11.880   6.570  56.170  0.00  0.00            
ATOM   1338  C12 POPCX 130      11.490   6.490  57.550  0.00  0.00            
ATOM   1339  C13 POPCX 130      12.090   5.260  58.250  0.00  0.00            
ATOM   1340  O14 POPCX 130      11.530   5.080  59.560  0.00  0.00            
ATOM   1341  C15 POPCX 130      10.190   4.870  59.730  0.00  0.00            
ATOM   1342  O16 POPCX 130       9.500   4.410  58.830  0.00  0.00            
ATOM   1343  C17 POPCX 130       9.720   4.890  61.180  0.00  0.00            
ATOM   1344  C18 POPCX 130      10.620   3.950  61.980  0.00  0.00            
ATOM   1345  C19 POPCX 130      10.630   4.230  63.480  0.00  0.00            
ATOM   1346  C20 POPCX 130      11.520   3.270  64.270  0.00  0.00            
ATOM   1347  C21 POPCX 130      11.410   3.670  65.750  0.00  0.00            
ATOM   1348  C22 POPCX 130      11.880   2.600  66.730  0.00  0.00            
ATOM   1349  C23 POPCX 130      12.140   2.920  68.200  0.00  0.00            
ATOM   1350  C24 POPCX 130      10.840   3.210  68.950  0.00  0.00            
ATOM   1351  C25 POPCX 130      11.060   3.510  70.290  0.00  0.00            
ATOM   1352  C26 POPCX 130      12.480   3.430  70.860  0.00  0.00            
ATOM   1353  C27 POPCX 130      12.520   3.390  72.390  0.00  0.00            
ATOM   1354  C28 POPCX 130      13.940   3.340  72.950  0.00  0.00            
ATOM   1355  C29 POPCX 130      14.520   2.050  72.360  0.00  0.00            
ATOM   1356  C30 POPCX 130      15.790   1.560  73.070  0.00  0.00            
ATOM   1357  C31 POPCX 130      15.380   0.720  74.280  0.00  0.00            
ATOM   1358  C32 POPCX 130      13.620   5.280  58.230  0.00  0.00            
ATOM   1359  O33 POPCX 130      14.430   6.220  58.930  0.00  0.00            
ATOM   1360  C34 POPCX 130      15.720   5.800  58.980  0.00  0.00            
ATOM   1361  O35 POPCX 130      16.250   5.380  57.960  0.00  0.00            
ATOM   1362  C36 POPCX 130      16.500   6.440  60.130  0.00  0.00            
ATOM   1363  C37 POPCX 130      17.520   5.370  60.540  0.00  0.00            
ATOM   1364  C38 POPCX 130      18.260   5.880  61.780  0.00  0.00            
ATOM   1365  C39 POPCX 130      17.310   6.250  62.920  0.00  0.00            
ATOM   1366  C40 POPCX 130      17.960   6.950  64.120  0.00  0.00            
ATOM   1367  C41 POPCX 130      18.940   6.010  64.820  0.00  0.00            
ATOM   1368  C42 POPCX 130      19.600   6.750  65.980  0.00  0.00            
ATOM   1369  C43 POPCX 130      19.560   5.820  67.190  0.00  0.00            
ATOM   1370  C44 POPCX 130      20.240   6.400  68.440  0.00  0.00            
ATOM   1371  C45 POPCX 130      20.390   5.320  69.520  0.00  0.00            
ATOM   1372  C46 POPCX 130      20.850   5.790  70.890  0.00  0.00            
ATOM   1373  C47 POPCX 130      21.130   4.660  71.880  0.00  0.00            
ATOM   1374  C48 POPCX 130      21.360   5.240  73.280  0.00  0.00            
ATOM   1375  C49 POPCX 130      21.280   4.230  74.430  0.00  0.00            
ATOM   1376  C50 POPCX 130      22.270   3.080  74.280  0.00  0.00            
ATOM   1377  CA1 POPCX 130      16.630   0.170  74.970  0.00  0.00            
ATOM   1378  CA2 POPCX 130      17.590  -0.660  74.110  0.00  0.00            
ATOM   1379  C1  POPCX 131      18.030  24.250  53.660  0.00  0.00            
ATOM   1380  C2  POPCX 131      16.840  23.940  55.530  0.00  0.00            
ATOM   1381  C3  POPCX 131      18.860  25.160  55.770  0.00  0.00            
ATOM   1382  N4  POPCX 131      18.240  24.010  55.090  0.00  0.00            
ATOM   1383  C5  POPCX 131      19.000  22.760  55.290  0.00  0.00            
ATOM   1384  C6  POPCX 131      19.120  22.190  56.710  0.00  0.00            
ATOM   1385  O7  POPCX 131      19.360  20.780  56.680  0.00  0.00            
ATOM   1386  P8  POPCX 131      18.810  20.030  57.990  0.00  0.00            
ATOM   1387  O9  POPCX 131      18.280  21.170  58.770  0.00  0.00            
ATOM   1388  O10 POPCX 131      17.860  18.970  57.600  0.00  0.00            
ATOM   1389  O11 POPCX 131      20.130  19.380  58.650  0.00  0.00            
ATOM   1390  C12 POPCX 131      19.620  18.830  59.870  0.00  0.00            
ATOM   1391  C13 POPCX 131      20.280  17.510  60.270  0.00  0.00            
ATOM   1392  O14 POPCX 131      19.630  16.910  61.400  0.00  0.00            
ATOM   1393  C15 POPCX 131      18.510  16.180  61.160  0.00  0.00            
ATOM   1394  O16 POPCX 131      18.260  15.820  60.010  0.00  0.00            
ATOM   1395  C17 POPCX 131      17.860  15.580  62.410  0.00  0.00            
ATOM   1396  C18 POPCX 131      17.280  16.790  63.130  0.00  0.00            
ATOM   1397  C19 POPCX 131      16.590  16.210  64.370  0.00  0.00            
ATOM   1398  C20 POPCX 131      17.590  15.430  65.230  0.00  0.00            
ATOM   1399  C21 POPCX 131      16.730  14.600  66.190  0.00  0.00            
ATOM   1400  C22 POPCX 131      15.800  15.550  66.940  0.00  0.00            
ATOM   1401  C23 POPCX 131      15.260  14.920  68.220  0.00  0.00            
ATOM   1402  C24 POPCX 131      14.760  13.490  67.990  0.00  0.00            
ATOM   1403  C25 POPCX 131      14.320  12.650  69.000  0.00  0.00            
ATOM   1404  C26 POPCX 131      14.400  13.010  70.490  0.00  0.00            
ATOM   1405  C27 POPCX 131      15.740  12.640  71.130  0.00  0.00            
ATOM   1406  C28 POPCX 131      15.370  12.580  72.620  0.00  0.00            
ATOM   1407  C29 POPCX 131      16.600  12.170  73.430  0.00  0.00            
ATOM   1408  C30 POPCX 131      16.220  12.300  74.910  0.00  0.00            
ATOM   1409  C31 POPCX 131      17.400  11.930  75.810  0.00  0.00            
ATOM   1410  C32 POPCX 131      21.780  17.760  60.410  0.00  0.00            
ATOM   1411  O33 POPCX 131      22.090  18.860  61.280  0.00  0.00            
ATOM   1412  C34 POPCX 131      23.430  19.020  61.380  0.00  0.00            
ATOM   1413  O35 POPCX 131      24.170  18.400  60.620  0.00  0.00            
ATOM   1414  C36 POPCX 131      23.820  19.940  62.530  0.00  0.00            
ATOM   1415  C37 POPCX 131      23.370  21.400  62.390  0.00  0.00            
ATOM   1416  C38 POPCX 131      23.960  22.070  63.630  0.00  0.00            
ATOM   1417  C39 POPCX 131      23.570  23.540  63.790  0.00  0.00            
ATOM   1418  C40 POPCX 131      24.060  24.180  65.090  0.00  0.00            
ATOM   1419  C41 POPCX 131      23.690  25.660  65.250  0.00  0.00            
ATOM   1420  C42 POPCX 131      23.990  26.190  66.650  0.00  0.00            
ATOM   1421  C43 POPCX 131      23.230  25.120  67.440  0.00  0.00            
ATOM   1422  C44 POPCX 131      23.260  25.180  68.970  0.00  0.00            
ATOM   1423  C45 POPCX 131      22.260  24.160  69.520  0.00  0.00            
ATOM   1424  C46 POPCX 131      22.200  24.020  71.040  0.00  0.00            
ATOM   1425  C47 POPCX 131      21.110  23.100  71.590  0.00  0.00            
ATOM   1426  C48 POPCX 131      21.320  22.720  73.060  0.00  0.00            
ATOM   1427  C49 POPCX 131      20.180  21.870  73.630  0.00  0.00            
ATOM   1428  C50 POPCX 131      18.840  22.600  73.570  0.00  0.00            
ATOM   1429  CA1 POPCX 131      17.180  12.370  77.260  0.00  0.00            
ATOM   1430  CA2 POPCX 131      18.430  12.010  78.070  0.00  0.00            
ATOM   1431  C1  POPCX 132      65.920  22.550  99.830  0.00  0.00            
ATOM   1432  C2  POPCX 132      66.850  23.550  97.860  0.00  0.00            
ATOM   1433  C3  POPCX 132      64.670  22.460  97.810  0.00  0.00            
ATOM   1434  N4  POPCX 132      66.020  22.450  98.370  0.00  0.00            
ATOM   1435  C5  POPCX 132      66.710  21.210  97.950  0.00  0.00            
ATOM   1436  C6  POPCX 132      66.030  19.900  98.320  0.00  0.00            
ATOM   1437  O7  POPCX 132      66.900  18.930  97.730  0.00  0.00            
ATOM   1438  P8  POPCX 132      65.910  17.800  97.140  0.00  0.00            
ATOM   1439  O9  POPCX 132      66.790  16.710  96.690  0.00  0.00            
ATOM   1440  O10 POPCX 132      64.790  17.690  98.110  0.00  0.00            
ATOM   1441  O11 POPCX 132      65.540  18.820  95.940  0.00  0.00            
ATOM   1442  C12 POPCX 132      64.730  18.060  95.040  0.00  0.00            
ATOM   1443  C13 POPCX 132      64.520  18.690  93.660  0.00  0.00            
ATOM   1444  O14 POPCX 132      63.950  17.820  92.670  0.00  0.00            
ATOM   1445  C15 POPCX 132      62.990  18.400  91.910  0.00  0.00            
ATOM   1446  O16 POPCX 132      62.050  19.080  92.340  0.00  0.00            
ATOM   1447  C17 POPCX 132      62.870  17.550  90.640  0.00  0.00            
ATOM   1448  C18 POPCX 132      62.620  18.420  89.410  0.00  0.00            
ATOM   1449  C19 POPCX 132      62.210  17.800  88.070  0.00  0.00            
ATOM   1450  C20 POPCX 132      61.910  18.730  86.900  0.00  0.00            
ATOM   1451  C21 POPCX 132      61.750  17.880  85.650  0.00  0.00            
ATOM   1452  C22 POPCX 132      61.140  18.730  84.530  0.00  0.00            
ATOM   1453  C23 POPCX 132      61.390  17.950  83.250  0.00  0.00            
ATOM   1454  C24 POPCX 132      60.820  18.590  81.980  0.00  0.00            
ATOM   1455  C25 POPCX 132      61.140  17.890  80.820  0.00  0.00            
ATOM   1456  C26 POPCX 132      62.030  16.650  80.930  0.00  0.00            
ATOM   1457  C27 POPCX 132      62.220  15.910  79.600  0.00  0.00            
ATOM   1458  C28 POPCX 132      63.010  16.820  78.650  0.00  0.00            
ATOM   1459  C29 POPCX 132      63.360  16.000  77.410  0.00  0.00            
ATOM   1460  C30 POPCX 132      62.130  16.050  76.500  0.00  0.00            
ATOM   1461  C31 POPCX 132      62.210  15.000  75.390  0.00  0.00            
ATOM   1462  C32 POPCX 132      65.710  19.500  93.160  0.00  0.00            
ATOM   1463  O33 POPCX 132      65.740  20.110  91.870  0.00  0.00            
ATOM   1464  C34 POPCX 132      66.650  21.100  91.660  0.00  0.00            
ATOM   1465  O35 POPCX 132      67.260  21.530  92.630  0.00  0.00            
ATOM   1466  C36 POPCX 132      67.060  21.530  90.250  0.00  0.00            
ATOM   1467  C37 POPCX 132      65.900  21.580  89.260  0.00  0.00            
ATOM   1468  C38 POPCX 132      66.570  21.890  87.920  0.00  0.00            
ATOM   1469  C39 POPCX 132      65.510  22.010  86.820  0.00  0.00            
ATOM   1470  C40 POPCX 132      66.120  22.550  85.530  0.00  0.00            
ATOM   1471  C41 POPCX 132      65.120  22.820  84.400  0.00  0.00            
ATOM   1472  C42 POPCX 132      65.950  23.050  83.130  0.00  0.00            
ATOM   1473  C43 POPCX 132      65.130  23.190  81.840  0.00  0.00            
ATOM   1474  C44 POPCX 132      66.130  23.250  80.690  0.00  0.00            
ATOM   1475  C45 POPCX 132      65.360  23.330  79.370  0.00  0.00            
ATOM   1476  C46 POPCX 132      66.210  23.690  78.140  0.00  0.00            
ATOM   1477  C47 POPCX 132      65.500  23.370  76.830  0.00  0.00            
ATOM   1478  C48 POPCX 132      66.140  24.070  75.630  0.00  0.00            
ATOM   1479  C49 POPCX 132      65.310  23.850  74.370  0.00  0.00            
ATOM   1480  C50 POPCX 132      63.940  24.500  74.560  0.00  0.00            
ATOM   1481  CA1 POPCX 132      61.250  15.300  74.240  0.00  0.00            
ATOM   1482  CA2 POPCX 132      60.990  14.190  73.220  0.00  0.00            
ATOM   1483  C1  POPCX 133      12.870  76.000 101.940  0.00  0.00            
ATOM   1484  C2  POPCX 133      12.550  74.310 100.340  0.00  0.00            
ATOM   1485  C3  POPCX 133      14.700  74.930 100.860  0.00  0.00            
ATOM   1486  N4  POPCX 133      13.360  75.490 100.650  0.00  0.00            
ATOM   1487  C5  POPCX 133      13.450  76.540  99.620  0.00  0.00            
ATOM   1488  C6  POPCX 133      12.890  76.270  98.230  0.00  0.00            
ATOM   1489  O7  POPCX 133      13.060  77.370  97.330  0.00  0.00            
ATOM   1490  P8  POPCX 133      12.110  77.000  96.080  0.00  0.00            
ATOM   1491  O9  POPCX 133      10.890  76.520  96.760  0.00  0.00            
ATOM   1492  O10 POPCX 133      12.020  78.120  95.110  0.00  0.00            
ATOM   1493  O11 POPCX 133      12.960  75.780  95.460  0.00  0.00            
ATOM   1494  C12 POPCX 133      13.500  76.310  94.250  0.00  0.00            
ATOM   1495  C13 POPCX 133      14.600  75.440  93.630  0.00  0.00            
ATOM   1496  O14 POPCX 133      15.000  76.030  92.390  0.00  0.00            
ATOM   1497  C15 POPCX 133      16.190  75.700  91.820  0.00  0.00            
ATOM   1498  O16 POPCX 133      16.850  74.890  92.470  0.00  0.00            
ATOM   1499  C17 POPCX 133      16.660  76.410  90.550  0.00  0.00            
ATOM   1500  C18 POPCX 133      15.760  76.010  89.370  0.00  0.00            
ATOM   1501  C19 POPCX 133      15.770  77.110  88.310  0.00  0.00            
ATOM   1502  C20 POPCX 133      17.230  77.380  87.930  0.00  0.00            
ATOM   1503  C21 POPCX 133      17.260  78.310  86.720  0.00  0.00            
ATOM   1504  C22 POPCX 133      18.610  78.380  86.000  0.00  0.00            
ATOM   1505  C23 POPCX 133      18.520  79.430  84.890  0.00  0.00            
ATOM   1506  C24 POPCX 133      19.830  79.470  84.100  0.00  0.00            
ATOM   1507  C25 POPCX 133      20.040  80.360  83.050  0.00  0.00            
ATOM   1508  C26 POPCX 133      19.070  81.440  82.570  0.00  0.00            
ATOM   1509  C27 POPCX 133      19.770  82.190  81.430  0.00  0.00            
ATOM   1510  C28 POPCX 133      19.880  81.280  80.200  0.00  0.00            
ATOM   1511  C29 POPCX 133      20.650  82.110  79.170  0.00  0.00            
ATOM   1512  C30 POPCX 133      19.970  83.430  78.770  0.00  0.00            
ATOM   1513  C31 POPCX 133      18.600  83.140  78.160  0.00  0.00            
ATOM   1514  C32 POPCX 133      14.040  74.020  93.510  0.00  0.00            
ATOM   1515  O33 POPCX 133      12.860  73.910  92.710  0.00  0.00            
ATOM   1516  C34 POPCX 133      13.120  73.220  91.570  0.00  0.00            
ATOM   1517  O35 POPCX 133      14.120  72.520  91.460  0.00  0.00            
ATOM   1518  C36 POPCX 133      12.050  73.290  90.480  0.00  0.00            
ATOM   1519  C37 POPCX 133      12.570  73.270  89.040  0.00  0.00            
ATOM   1520  C38 POPCX 133      11.400  73.400  88.060  0.00  0.00            
ATOM   1521  C39 POPCX 133      12.020  73.630  86.680  0.00  0.00            
ATOM   1522  C40 POPCX 133      10.910  73.840  85.650  0.00  0.00            
ATOM   1523  C41 POPCX 133      11.490  74.310  84.310  0.00  0.00            
ATOM   1524  C42 POPCX 133      10.330  74.820  83.460  0.00  0.00            
ATOM   1525  C43 POPCX 133      10.860  75.410  82.150  0.00  0.00            
ATOM   1526  C44 POPCX 133      11.900  74.460  81.550  0.00  0.00            
ATOM   1527  C45 POPCX 133      12.390  74.750  80.130  0.00  0.00            
ATOM   1528  C46 POPCX 133      13.070  73.620  79.370  0.00  0.00            
ATOM   1529  C47 POPCX 133      14.350  73.430  80.180  0.00  0.00            
ATOM   1530  C48 POPCX 133      15.280  72.350  79.630  0.00  0.00            
ATOM   1531  C49 POPCX 133      16.540  72.150  80.470  0.00  0.00            
ATOM   1532  C50 POPCX 133      17.720  71.360  79.890  0.00  0.00            
ATOM   1533  CA1 POPCX 133      18.540  82.970  76.640  0.00  0.00            
ATOM   1534  CA2 POPCX 133      17.080  82.840  76.190  0.00  0.00            
ATOM   1535  C1  POPCX 134      33.150  44.500  98.060  0.00  0.00            
ATOM   1536  C2  POPCX 134      32.780  42.430  96.890  0.00  0.00            
ATOM   1537  C3  POPCX 134      34.730  42.900  98.350  0.00  0.00            
ATOM   1538  N4  POPCX 134      33.800  43.400  97.330  0.00  0.00            
ATOM   1539  C5  POPCX 134      34.640  43.840  96.210  0.00  0.00            
ATOM   1540  C6  POPCX 134      33.940  44.530  95.030  0.00  0.00            
ATOM   1541  O7  POPCX 134      32.910  43.850  94.310  0.00  0.00            
ATOM   1542  P8  POPCX 134      32.190  45.050  93.500  0.00  0.00            
ATOM   1543  O9  POPCX 134      31.930  45.900  94.680  0.00  0.00            
ATOM   1544  O10 POPCX 134      33.290  45.490  92.610  0.00  0.00            
ATOM   1545  O11 POPCX 134      31.010  44.220  92.780  0.00  0.00            
ATOM   1546  C12 POPCX 134      31.520  43.280  91.830  0.00  0.00            
ATOM   1547  C13 POPCX 134      30.490  42.290  91.290  0.00  0.00            
ATOM   1548  O14 POPCX 134      31.040  41.490  90.240  0.00  0.00            
ATOM   1549  C15 POPCX 134      31.860  40.420  90.380  0.00  0.00            
ATOM   1550  O16 POPCX 134      31.830  39.700  91.370  0.00  0.00            
ATOM   1551  C17 POPCX 134      32.590  39.920  89.130  0.00  0.00            
ATOM   1552  C18 POPCX 134      33.390  41.040  88.460  0.00  0.00            
ATOM   1553  C19 POPCX 134      34.400  40.640  87.370  0.00  0.00            
ATOM   1554  C20 POPCX 134      35.150  41.870  86.870  0.00  0.00            
ATOM   1555  C21 POPCX 134      35.870  41.540  85.560  0.00  0.00            
ATOM   1556  C22 POPCX 134      36.670  40.270  85.310  0.00  0.00            
ATOM   1557  C23 POPCX 134      37.270  40.310  83.900  0.00  0.00            
ATOM   1558  C24 POPCX 134      38.290  39.190  83.680  0.00  0.00            
ATOM   1559  C25 POPCX 134      38.930  39.040  82.450  0.00  0.00            
ATOM   1560  C26 POPCX 134      38.570  40.030  81.340  0.00  0.00            
ATOM   1561  C27 POPCX 134      39.640  39.960  80.250  0.00  0.00            
ATOM   1562  C28 POPCX 134      39.350  40.890  79.070  0.00  0.00            
ATOM   1563  C29 POPCX 134      40.420  40.710  77.990  0.00  0.00            
ATOM   1564  C30 POPCX 134      40.450  39.340  77.310  0.00  0.00            
ATOM   1565  C31 POPCX 134      41.260  39.620  76.040  0.00  0.00            
ATOM   1566  C32 POPCX 134      29.200  43.050  90.940  0.00  0.00            
ATOM   1567  O33 POPCX 134      29.440  44.080  89.990  0.00  0.00            
ATOM   1568  C34 POPCX 134      28.500  45.050  89.850  0.00  0.00            
ATOM   1569  O35 POPCX 134      27.590  45.180  90.660  0.00  0.00            
ATOM   1570  C36 POPCX 134      28.870  46.210  88.920  0.00  0.00            
ATOM   1571  C37 POPCX 134      28.920  45.890  87.420  0.00  0.00            
ATOM   1572  C38 POPCX 134      29.540  47.010  86.580  0.00  0.00            
ATOM   1573  C39 POPCX 134      29.910  46.470  85.200  0.00  0.00            
ATOM   1574  C40 POPCX 134      30.270  47.580  84.210  0.00  0.00            
ATOM   1575  C41 POPCX 134      30.890  47.080  82.900  0.00  0.00            
ATOM   1576  C42 POPCX 134      30.480  47.850  81.640  0.00  0.00            
ATOM   1577  C43 POPCX 134      31.170  47.060  80.530  0.00  0.00            
ATOM   1578  C44 POPCX 134      30.600  47.520  79.190  0.00  0.00            
ATOM   1579  C45 POPCX 134      31.320  46.920  77.970  0.00  0.00            
ATOM   1580  C46 POPCX 134      30.680  47.070  76.590  0.00  0.00            
ATOM   1581  C47 POPCX 134      31.420  46.380  75.440  0.00  0.00            
ATOM   1582  C48 POPCX 134      30.780  47.040  74.220  0.00  0.00            
ATOM   1583  C49 POPCX 134      29.310  46.670  73.990  0.00  0.00            
ATOM   1584  C50 POPCX 134      28.530  47.830  73.360  0.00  0.00            
ATOM   1585  CA1 POPCX 134      40.400  40.170  74.900  0.00  0.00            
ATOM   1586  CA2 POPCX 134      41.190  40.560  73.650  0.00  0.00            
ATOM   1587  C1  POPCX 135      46.330  68.190  90.360  0.00  0.00            
ATOM   1588  C2  POPCX 135      48.580  68.050  89.450  0.00  0.00            
ATOM   1589  C3  POPCX 135      46.980  69.530  88.610  0.00  0.00            
ATOM   1590  N4  POPCX 135      47.150  68.170  89.140  0.00  0.00            
ATOM   1591  C5  POPCX 135      46.640  67.160  88.190  0.00  0.00            
ATOM   1592  C6  POPCX 135      47.160  65.720  88.260  0.00  0.00            
ATOM   1593  O7  POPCX 135      48.570  65.510  88.150  0.00  0.00            
ATOM   1594  P8  POPCX 135      48.950  64.050  88.710  0.00  0.00            
ATOM   1595  O9  POPCX 135      50.370  63.760  88.420  0.00  0.00            
ATOM   1596  O10 POPCX 135      48.310  63.730  90.010  0.00  0.00            
ATOM   1597  O11 POPCX 135      48.000  63.120  87.810  0.00  0.00            
ATOM   1598  C12 POPCX 135      48.610  63.050  86.520  0.00  0.00            
ATOM   1599  C13 POPCX 135      48.790  61.620  86.010  0.00  0.00            
ATOM   1600  O14 POPCX 135      49.510  61.600  84.770  0.00  0.00            
ATOM   1601  C15 POPCX 135      50.870  61.680  84.780  0.00  0.00            
ATOM   1602  O16 POPCX 135      51.460  61.820  85.850  0.00  0.00            
ATOM   1603  C17 POPCX 135      51.510  61.800  83.390  0.00  0.00            
ATOM   1604  C18 POPCX 135      51.990  60.420  82.960  0.00  0.00            
ATOM   1605  C19 POPCX 135      52.630  60.550  81.580  0.00  0.00            
ATOM   1606  C20 POPCX 135      53.510  59.350  81.230  0.00  0.00            
ATOM   1607  C21 POPCX 135      53.720  59.130  79.730  0.00  0.00            
ATOM   1608  C22 POPCX 135      54.480  57.800  79.730  0.00  0.00            
ATOM   1609  C23 POPCX 135      54.820  57.290  78.320  0.00  0.00            
ATOM   1610  C24 POPCX 135      55.700  58.250  77.510  0.00  0.00            
ATOM   1611  C25 POPCX 135      56.070  57.790  76.250  0.00  0.00            
ATOM   1612  C26 POPCX 135      55.550  56.460  75.690  0.00  0.00            
ATOM   1613  C27 POPCX 135      56.370  55.990  74.490  0.00  0.00            
ATOM   1614  C28 POPCX 135      55.670  54.910  73.660  0.00  0.00            
ATOM   1615  C29 POPCX 135      56.360  54.780  72.310  0.00  0.00            
ATOM   1616  C30 POPCX 135      56.500  56.100  71.550  0.00  0.00            
ATOM   1617  C31 POPCX 135      57.350  55.920  70.300  0.00  0.00            
ATOM   1618  C32 POPCX 135      47.440  60.920  86.040  0.00  0.00            
ATOM   1619  O33 POPCX 135      46.480  61.070  84.980  0.00  0.00            
ATOM   1620  C34 POPCX 135      45.370  60.300  85.090  0.00  0.00            
ATOM   1621  O35 POPCX 135      45.430  59.360  85.890  0.00  0.00            
ATOM   1622  C36 POPCX 135      44.320  60.590  84.020  0.00  0.00            
ATOM   1623  C37 POPCX 135      44.900  60.310  82.620  0.00  0.00            
ATOM   1624  C38 POPCX 135      44.060  60.690  81.400  0.00  0.00            
ATOM   1625  C39 POPCX 135      44.860  60.870  80.110  0.00  0.00            
ATOM   1626  C40 POPCX 135      44.130  61.750  79.090  0.00  0.00            
ATOM   1627  C41 POPCX 135      44.970  62.010  77.830  0.00  0.00            
ATOM   1628  C42 POPCX 135      44.140  62.910  76.910  0.00  0.00            
ATOM   1629  C43 POPCX 135      42.680  62.480  76.760  0.00  0.00            
ATOM   1630  C44 POPCX 135      41.780  63.710  76.570  0.00  0.00            
ATOM   1631  C45 POPCX 135      40.430  63.080  76.230  0.00  0.00            
ATOM   1632  C46 POPCX 135      39.290  64.100  76.070  0.00  0.00            
ATOM   1633  C47 POPCX 135      37.950  63.510  75.630  0.00  0.00            
ATOM   1634  C48 POPCX 135      38.060  62.640  74.380  0.00  0.00            
ATOM   1635  C49 POPCX 135      36.680  62.270  73.840  0.00  0.00            
ATOM   1636  C50 POPCX 135      36.830  61.350  72.620  0.00  0.00            
ATOM   1637  CA1 POPCX 135      56.870  54.690  69.520  0.00  0.00            
ATOM   1638  CA2 POPCX 135      58.080  54.310  68.670  0.00  0.00            
ATOM   1639  C1  POPCX 136      40.490  16.350  54.960  0.00  0.00            
ATOM   1640  C2  POPCX 136      42.170  17.990  55.440  0.00  0.00            
ATOM   1641  C3  POPCX 136      40.910  17.370  57.180  0.00  0.00            
ATOM   1642  N4  POPCX 136      40.790  17.560  55.720  0.00  0.00            
ATOM   1643  C5  POPCX 136      39.900  18.660  55.320  0.00  0.00            
ATOM   1644  C6  POPCX 136      39.770  19.940  56.120  0.00  0.00            
ATOM   1645  O7  POPCX 136      38.760  19.830  57.130  0.00  0.00            
ATOM   1646  P8  POPCX 136      38.670  21.290  57.800  0.00  0.00            
ATOM   1647  O9  POPCX 136      38.490  22.290  56.730  0.00  0.00            
ATOM   1648  O10 POPCX 136      37.540  20.930  58.690  0.00  0.00            
ATOM   1649  O11 POPCX 136      40.130  21.240  58.470  0.00  0.00            
ATOM   1650  C12 POPCX 136      39.930  20.690  59.770  0.00  0.00            
ATOM   1651  C13 POPCX 136      40.900  19.680  60.380  0.00  0.00            
ATOM   1652  O14 POPCX 136      40.380  18.800  61.390  0.00  0.00            
ATOM   1653  C15 POPCX 136      39.540  17.850  60.920  0.00  0.00            
ATOM   1654  O16 POPCX 136      39.030  17.830  59.800  0.00  0.00            
ATOM   1655  C17 POPCX 136      39.180  16.890  62.060  0.00  0.00            
ATOM   1656  C18 POPCX 136      38.840  15.520  61.470  0.00  0.00            
ATOM   1657  C19 POPCX 136      38.640  14.570  62.650  0.00  0.00            
ATOM   1658  C20 POPCX 136      38.610  13.140  62.110  0.00  0.00            
ATOM   1659  C21 POPCX 136      38.530  12.160  63.280  0.00  0.00            
ATOM   1660  C22 POPCX 136      37.170  12.360  63.960  0.00  0.00            
ATOM   1661  C23 POPCX 136      36.830  11.320  65.020  0.00  0.00            
ATOM   1662  C24 POPCX 136      37.620  11.560  66.310  0.00  0.00            
ATOM   1663  C25 POPCX 136      37.620  10.710  67.410  0.00  0.00            
ATOM   1664  C26 POPCX 136      36.460   9.700  67.370  0.00  0.00            
ATOM   1665  C27 POPCX 136      36.450   8.630  68.450  0.00  0.00            
ATOM   1666  C28 POPCX 136      35.710   9.010  69.730  0.00  0.00            
ATOM   1667  C29 POPCX 136      35.620   7.710  70.540  0.00  0.00            
ATOM   1668  C30 POPCX 136      35.190   7.910  71.990  0.00  0.00            
ATOM   1669  C31 POPCX 136      33.720   8.330  71.960  0.00  0.00            
ATOM   1670  C32 POPCX 136      42.130  20.530  60.710  0.00  0.00            
ATOM   1671  O33 POPCX 136      41.750  21.610  61.570  0.00  0.00            
ATOM   1672  C34 POPCX 136      42.800  22.410  61.890  0.00  0.00            
ATOM   1673  O35 POPCX 136      43.940  22.380  61.430  0.00  0.00            
ATOM   1674  C36 POPCX 136      42.530  23.330  63.090  0.00  0.00            
ATOM   1675  C37 POPCX 136      42.420  22.550  64.400  0.00  0.00            
ATOM   1676  C38 POPCX 136      42.240  23.470  65.610  0.00  0.00            
ATOM   1677  C39 POPCX 136      42.080  22.670  66.900  0.00  0.00            
ATOM   1678  C40 POPCX 136      41.820  23.620  68.070  0.00  0.00            
ATOM   1679  C41 POPCX 136      41.890  22.900  69.410  0.00  0.00            
ATOM   1680  C42 POPCX 136      43.280  22.290  69.580  0.00  0.00            
ATOM   1681  C43 POPCX 136      43.190  21.270  70.730  0.00  0.00            
ATOM   1682  C44 POPCX 136      44.590  20.840  71.150  0.00  0.00            
ATOM   1683  C45 POPCX 136      45.470  21.950  71.730  0.00  0.00            
ATOM   1684  C46 POPCX 136      46.770  21.560  72.440  0.00  0.00            
ATOM   1685  C47 POPCX 136      47.440  22.800  73.030  0.00  0.00            
ATOM   1686  C48 POPCX 136      48.000  23.600  71.850  0.00  0.00            
ATOM   1687  C49 POPCX 136      47.980  25.120  72.030  0.00  0.00            
ATOM   1688  C50 POPCX 136      48.530  25.740  70.740  0.00  0.00            
ATOM   1689  CA1 POPCX 136      33.090   7.930  73.300  0.00  0.00            
ATOM   1690  CA2 POPCX 136      33.140   6.460  73.720  0.00  0.00            
ATOM   1691  C1  POPCX 137      80.330  68.620  97.230  0.00  0.00            
ATOM   1692  C2  POPCX 137      78.950  70.460  97.900  0.00  0.00            
ATOM   1693  C3  POPCX 137      79.500  70.250  95.610  0.00  0.00            
ATOM   1694  N4  POPCX 137      80.010  70.040  96.970  0.00  0.00            
ATOM   1695  C5  POPCX 137      81.260  70.730  97.310  0.00  0.00            
ATOM   1696  C6  POPCX 137      81.340  72.250  97.090  0.00  0.00            
ATOM   1697  O7  POPCX 137      81.730  72.680  95.790  0.00  0.00            
ATOM   1698  P8  POPCX 137      81.540  74.250  95.470  0.00  0.00            
ATOM   1699  O9  POPCX 137      80.430  74.730  96.320  0.00  0.00            
ATOM   1700  O10 POPCX 137      82.810  74.930  95.140  0.00  0.00            
ATOM   1701  O11 POPCX 137      80.900  73.700  94.100  0.00  0.00            
ATOM   1702  C12 POPCX 137      81.900  73.620  93.080  0.00  0.00            
ATOM   1703  C13 POPCX 137      81.230  72.870  91.920  0.00  0.00            
ATOM   1704  O14 POPCX 137      82.180  72.680  90.860  0.00  0.00            
ATOM   1705  C15 POPCX 137      83.180  71.750  90.840  0.00  0.00            
ATOM   1706  O16 POPCX 137      83.570  71.350  91.940  0.00  0.00            
ATOM   1707  C17 POPCX 137      83.900  71.690  89.500  0.00  0.00            
ATOM   1708  C18 POPCX 137      84.940  72.810  89.570  0.00  0.00            
ATOM   1709  C19 POPCX 137      86.060  72.640  88.540  0.00  0.00            
ATOM   1710  C20 POPCX 137      86.750  71.300  88.800  0.00  0.00            
ATOM   1711  C21 POPCX 137      87.410  70.940  87.470  0.00  0.00            
ATOM   1712  C22 POPCX 137      88.540  71.920  87.160  0.00  0.00            
ATOM   1713  C23 POPCX 137      89.120  71.520  85.800  0.00  0.00            
ATOM   1714  C24 POPCX 137      89.970  72.590  85.100  0.00  0.00            
ATOM   1715  C25 POPCX 137      90.400  72.220  83.830  0.00  0.00            
ATOM   1716  C26 POPCX 137      89.940  70.900  83.210  0.00  0.00            
ATOM   1717  C27 POPCX 137      90.410  70.850  81.760  0.00  0.00            
ATOM   1718  C28 POPCX 137      90.180  69.530  81.030  0.00  0.00            
ATOM   1719  C29 POPCX 137      90.900  69.440  79.680  0.00  0.00            
ATOM   1720  C30 POPCX 137      91.180  68.030  79.170  0.00  0.00            
ATOM   1721  C31 POPCX 137      91.380  68.080  77.660  0.00  0.00            
ATOM   1722  C32 POPCX 137      80.070  73.740  91.450  0.00  0.00            
ATOM   1723  O33 POPCX 137      79.260  73.380  90.330  0.00  0.00            
ATOM   1724  C34 POPCX 137      78.430  72.320  90.540  0.00  0.00            
ATOM   1725  O35 POPCX 137      78.140  71.930  91.660  0.00  0.00            
ATOM   1726  C36 POPCX 137      77.840  71.600  89.320  0.00  0.00            
ATOM   1727  C37 POPCX 137      78.980  71.070  88.450  0.00  0.00            
ATOM   1728  C38 POPCX 137      78.530  70.590  87.070  0.00  0.00            
ATOM   1729  C39 POPCX 137      79.690  70.250  86.130  0.00  0.00            
ATOM   1730  C40 POPCX 137      80.740  71.360  86.100  0.00  0.00            
ATOM   1731  C41 POPCX 137      81.890  70.970  85.180  0.00  0.00            
ATOM   1732  C42 POPCX 137      81.400  70.630  83.770  0.00  0.00            
ATOM   1733  C43 POPCX 137      82.540  70.210  82.840  0.00  0.00            
ATOM   1734  C44 POPCX 137      81.940  70.130  81.430  0.00  0.00            
ATOM   1735  C45 POPCX 137      82.970  69.740  80.370  0.00  0.00            
ATOM   1736  C46 POPCX 137      82.480  70.240  79.010  0.00  0.00            
ATOM   1737  C47 POPCX 137      83.530  70.000  77.920  0.00  0.00            
ATOM   1738  C48 POPCX 137      83.140  70.890  76.740  0.00  0.00            
ATOM   1739  C49 POPCX 137      84.340  71.020  75.800  0.00  0.00            
ATOM   1740  C50 POPCX 137      83.850  71.510  74.440  0.00  0.00            
ATOM   1741  CA1 POPCX 137      91.690  66.710  77.050  0.00  0.00            
ATOM   1742  CA2 POPCX 137      91.980  67.020  75.580  0.00  0.00            
ATOM   1743  C1  POPCX 138       3.780  28.330 101.580  0.00  0.00            
ATOM   1744  C2  POPCX 138       5.880  27.220 101.050  0.00  0.00            
ATOM   1745  C3  POPCX 138       5.720  29.530 100.930  0.00  0.00            
ATOM   1746  N4  POPCX 138       4.950  28.300 100.690  0.00  0.00            
ATOM   1747  C5  POPCX 138       4.500  28.280  99.290  0.00  0.00            
ATOM   1748  C6  POPCX 138       4.430  26.990  98.480  0.00  0.00            
ATOM   1749  O7  POPCX 138       3.550  25.960  98.930  0.00  0.00            
ATOM   1750  P8  POPCX 138       3.160  24.860  97.820  0.00  0.00            
ATOM   1751  O9  POPCX 138       4.240  24.790  96.810  0.00  0.00            
ATOM   1752  O10 POPCX 138       2.670  23.670  98.530  0.00  0.00            
ATOM   1753  O11 POPCX 138       1.990  25.720  97.110  0.00  0.00            
ATOM   1754  C12 POPCX 138       1.560  24.940  95.990  0.00  0.00            
ATOM   1755  C13 POPCX 138       0.190  25.440  95.510  0.00  0.00            
ATOM   1756  O14 POPCX 138      -0.190  24.840  94.270  0.00  0.00            
ATOM   1757  C15 POPCX 138      -1.360  24.150  94.390  0.00  0.00            
ATOM   1758  O16 POPCX 138      -2.170  24.440  95.260  0.00  0.00            
ATOM   1759  C17 POPCX 138      -1.770  23.100  93.360  0.00  0.00            
ATOM   1760  C18 POPCX 138      -2.550  23.750  92.210  0.00  0.00            
ATOM   1761  C19 POPCX 138      -3.250  22.730  91.310  0.00  0.00            
ATOM   1762  C20 POPCX 138      -4.000  23.500  90.220  0.00  0.00            
ATOM   1763  C21 POPCX 138      -2.990  24.300  89.390  0.00  0.00            
ATOM   1764  C22 POPCX 138      -3.800  25.030  88.320  0.00  0.00            
ATOM   1765  C23 POPCX 138      -2.930  25.370  87.110  0.00  0.00            
ATOM   1766  C24 POPCX 138      -2.430  24.040  86.550  0.00  0.00            
ATOM   1767  C25 POPCX 138      -1.800  24.040  85.310  0.00  0.00            
ATOM   1768  C26 POPCX 138      -1.490  25.320  84.520  0.00  0.00            
ATOM   1769  C27 POPCX 138      -0.900  25.030  83.140  0.00  0.00            
ATOM   1770  C28 POPCX 138      -0.510  26.350  82.460  0.00  0.00            
ATOM   1771  C29 POPCX 138      -0.120  26.230  80.990  0.00  0.00            
ATOM   1772  C30 POPCX 138       1.030  25.250  80.730  0.00  0.00            
ATOM   1773  C31 POPCX 138       2.340  25.760  81.340  0.00  0.00            
ATOM   1774  C32 POPCX 138       0.100  26.970  95.470  0.00  0.00            
ATOM   1775  O33 POPCX 138       1.050  27.600  94.600  0.00  0.00            
ATOM   1776  C34 POPCX 138       1.530  28.820  94.970  0.00  0.00            
ATOM   1777  O35 POPCX 138       1.160  29.340  96.020  0.00  0.00            
ATOM   1778  C36 POPCX 138       2.480  29.510  93.990  0.00  0.00            
ATOM   1779  C37 POPCX 138       1.870  29.360  92.590  0.00  0.00            
ATOM   1780  C38 POPCX 138       2.690  30.230  91.640  0.00  0.00            
ATOM   1781  C39 POPCX 138       2.060  30.230  90.250  0.00  0.00            
ATOM   1782  C40 POPCX 138       3.170  30.830  89.380  0.00  0.00            
ATOM   1783  C41 POPCX 138       2.560  31.750  88.330  0.00  0.00            
ATOM   1784  C42 POPCX 138       3.580  32.710  87.720  0.00  0.00            
ATOM   1785  C43 POPCX 138       3.020  33.760  86.750  0.00  0.00            
ATOM   1786  C44 POPCX 138       4.190  34.510  86.120  0.00  0.00            
ATOM   1787  C45 POPCX 138       3.750  35.470  85.020  0.00  0.00            
ATOM   1788  C46 POPCX 138       4.960  36.110  84.310  0.00  0.00            
ATOM   1789  C47 POPCX 138       4.630  37.450  83.660  0.00  0.00            
ATOM   1790  C48 POPCX 138       3.740  37.420  82.420  0.00  0.00            
ATOM   1791  C49 POPCX 138       4.510  36.740  81.290  0.00  0.00            
ATOM   1792  C50 POPCX 138       3.520  36.620  80.120  0.00  0.00            
ATOM   1793  CA1 POPCX 138       2.900  27.010  80.670  0.00  0.00            
ATOM   1794  CA2 POPCX 138       2.990  26.760  79.160  0.00  0.00            
ATOM   1795  C1  POPCX 139      63.270  29.050  57.400  0.00  0.00            
ATOM   1796  C2  POPCX 139      63.470  31.340  56.820  0.00  0.00            
ATOM   1797  C3  POPCX 139      61.970  30.880  58.530  0.00  0.00            
ATOM   1798  N4  POPCX 139      62.530  30.320  57.300  0.00  0.00            
ATOM   1799  C5  POPCX 139      61.530  30.320  56.220  0.00  0.00            
ATOM   1800  C6  POPCX 139      60.020  30.210  56.470  0.00  0.00            
ATOM   1801  O7  POPCX 139      59.740  28.860  56.840  0.00  0.00            
ATOM   1802  P8  POPCX 139      58.150  28.620  56.970  0.00  0.00            
ATOM   1803  O9  POPCX 139      57.410  29.590  56.140  0.00  0.00            
ATOM   1804  O10 POPCX 139      57.930  27.170  56.770  0.00  0.00            
ATOM   1805  O11 POPCX 139      58.130  28.870  58.560  0.00  0.00            
ATOM   1806  C12 POPCX 139      58.360  27.700  59.340  0.00  0.00            
ATOM   1807  C13 POPCX 139      58.400  27.840  60.860  0.00  0.00            
ATOM   1808  O14 POPCX 139      57.120  27.960  61.500  0.00  0.00            
ATOM   1809  C15 POPCX 139      56.560  26.820  61.980  0.00  0.00            
ATOM   1810  O16 POPCX 139      57.110  25.750  61.730  0.00  0.00            
ATOM   1811  C17 POPCX 139      55.260  27.060  62.760  0.00  0.00            
ATOM   1812  C18 POPCX 139      55.610  27.680  64.110  0.00  0.00            
ATOM   1813  C19 POPCX 139      54.440  27.920  65.060  0.00  0.00            
ATOM   1814  C20 POPCX 139      54.660  28.950  66.170  0.00  0.00            
ATOM   1815  C21 POPCX 139      53.470  29.280  67.080  0.00  0.00            
ATOM   1816  C22 POPCX 139      53.860  30.390  68.050  0.00  0.00            
ATOM   1817  C23 POPCX 139      52.690  30.690  69.000  0.00  0.00            
ATOM   1818  C24 POPCX 139      52.890  31.760  70.070  0.00  0.00            
ATOM   1819  C25 POPCX 139      52.000  32.250  71.020  0.00  0.00            
ATOM   1820  C26 POPCX 139      50.600  31.660  71.220  0.00  0.00            
ATOM   1821  C27 POPCX 139      49.940  32.250  72.460  0.00  0.00            
ATOM   1822  C28 POPCX 139      50.690  31.800  73.720  0.00  0.00            
ATOM   1823  C29 POPCX 139      49.920  32.160  74.990  0.00  0.00            
ATOM   1824  C30 POPCX 139      50.570  31.400  76.150  0.00  0.00            
ATOM   1825  C31 POPCX 139      49.630  31.640  77.340  0.00  0.00            
ATOM   1826  C32 POPCX 139      59.300  29.040  61.130  0.00  0.00            
ATOM   1827  O33 POPCX 139      60.020  29.000  62.370  0.00  0.00            
ATOM   1828  C34 POPCX 139      60.710  30.130  62.680  0.00  0.00            
ATOM   1829  O35 POPCX 139      60.800  31.010  61.830  0.00  0.00            
ATOM   1830  C36 POPCX 139      61.190  30.300  64.130  0.00  0.00            
ATOM   1831  C37 POPCX 139      61.590  31.730  64.490  0.00  0.00            
ATOM   1832  C38 POPCX 139      62.310  31.940  65.830  0.00  0.00            
ATOM   1833  C39 POPCX 139      63.620  31.170  65.990  0.00  0.00            
ATOM   1834  C40 POPCX 139      64.130  31.240  67.430  0.00  0.00            
ATOM   1835  C41 POPCX 139      63.050  30.650  68.340  0.00  0.00            
ATOM   1836  C42 POPCX 139      63.150  31.250  69.740  0.00  0.00            
ATOM   1837  C43 POPCX 139      61.880  31.120  70.570  0.00  0.00            
ATOM   1838  C44 POPCX 139      62.230  31.020  72.060  0.00  0.00            
ATOM   1839  C45 POPCX 139      60.910  30.600  72.710  0.00  0.00            
ATOM   1840  C46 POPCX 139      61.220  30.340  74.190  0.00  0.00            
ATOM   1841  C47 POPCX 139      60.710  31.340  75.230  0.00  0.00            
ATOM   1842  C48 POPCX 139      61.120  31.010  76.670  0.00  0.00            
ATOM   1843  C49 POPCX 139      60.630  32.160  77.550  0.00  0.00            
ATOM   1844  C50 POPCX 139      61.080  31.980  79.000  0.00  0.00            
ATOM   1845  CA1 POPCX 139      49.630  33.120  77.700  0.00  0.00            
ATOM   1846  CA2 POPCX 139      48.740  33.530  78.880  0.00  0.00            
ATOM   1847  C1  POPCX 140      48.140  79.460  53.720  0.00  0.00            
ATOM   1848  C2  POPCX 140      47.380  77.250  53.360  0.00  0.00            
ATOM   1849  C3  POPCX 140      47.970  77.960  55.580  0.00  0.00            
ATOM   1850  N4  POPCX 140      48.310  78.060  54.150  0.00  0.00            
ATOM   1851  C5  POPCX 140      49.670  77.540  53.950  0.00  0.00            
ATOM   1852  C6  POPCX 140      50.760  78.080  54.890  0.00  0.00            
ATOM   1853  O7  POPCX 140      51.040  79.430  54.530  0.00  0.00            
ATOM   1854  P8  POPCX 140      51.660  80.160  55.830  0.00  0.00            
ATOM   1855  O9  POPCX 140      51.990  79.180  56.890  0.00  0.00            
ATOM   1856  O10 POPCX 140      52.310  81.470  55.630  0.00  0.00            
ATOM   1857  O11 POPCX 140      50.140  80.520  56.170  0.00  0.00            
ATOM   1858  C12 POPCX 140      50.280  81.410  57.290  0.00  0.00            
ATOM   1859  C13 POPCX 140      48.930  81.930  57.780  0.00  0.00            
ATOM   1860  O14 POPCX 140      49.000  83.020  58.710  0.00  0.00            
ATOM   1861  C15 POPCX 140      49.070  84.250  58.140  0.00  0.00            
ATOM   1862  O16 POPCX 140      48.820  84.510  56.960  0.00  0.00            
ATOM   1863  C17 POPCX 140      49.180  85.350  59.190  0.00  0.00            
ATOM   1864  C18 POPCX 140      50.590  85.380  59.780  0.00  0.00            
ATOM   1865  C19 POPCX 140      50.530  86.340  60.980  0.00  0.00            
ATOM   1866  C20 POPCX 140      51.700  86.150  61.950  0.00  0.00            
ATOM   1867  C21 POPCX 140      51.470  87.080  63.150  0.00  0.00            
ATOM   1868  C22 POPCX 140      52.750  87.170  63.980  0.00  0.00            
ATOM   1869  C23 POPCX 140      52.220  87.820  65.260  0.00  0.00            
ATOM   1870  C24 POPCX 140      50.890  87.350  65.860  0.00  0.00            
ATOM   1871  C25 POPCX 140      50.590  87.570  67.200  0.00  0.00            
ATOM   1872  C26 POPCX 140      51.640  88.080  68.190  0.00  0.00            
ATOM   1873  C27 POPCX 140      50.980  88.400  69.530  0.00  0.00            
ATOM   1874  C28 POPCX 140      50.260  87.310  70.320  0.00  0.00            
ATOM   1875  C29 POPCX 140      49.720  87.940  71.600  0.00  0.00            
ATOM   1876  C30 POPCX 140      49.070  86.850  72.460  0.00  0.00            
ATOM   1877  C31 POPCX 140      49.070  87.440  73.880  0.00  0.00            
ATOM   1878  C32 POPCX 140      48.150  80.640  58.060  0.00  0.00            
ATOM   1879  O33 POPCX 140      48.730  79.710  58.970  0.00  0.00            
ATOM   1880  C34 POPCX 140      48.180  78.550  59.410  0.00  0.00            
ATOM   1881  O35 POPCX 140      47.390  77.920  58.710  0.00  0.00            
ATOM   1882  C36 POPCX 140      48.910  77.780  60.520  0.00  0.00            
ATOM   1883  C37 POPCX 140      50.380  78.180  60.540  0.00  0.00            
ATOM   1884  C38 POPCX 140      51.200  77.300  61.490  0.00  0.00            
ATOM   1885  C39 POPCX 140      51.000  77.670  62.960  0.00  0.00            
ATOM   1886  C40 POPCX 140      51.670  76.690  63.930  0.00  0.00            
ATOM   1887  C41 POPCX 140      50.950  75.340  63.830  0.00  0.00            
ATOM   1888  C42 POPCX 140      51.620  74.160  64.540  0.00  0.00            
ATOM   1889  C43 POPCX 140      51.900  74.440  66.020  0.00  0.00            
ATOM   1890  C44 POPCX 140      52.830  73.410  66.660  0.00  0.00            
ATOM   1891  C45 POPCX 140      53.430  73.850  68.000  0.00  0.00            
ATOM   1892  C46 POPCX 140      52.360  74.050  69.070  0.00  0.00            
ATOM   1893  C47 POPCX 140      53.000  74.330  70.430  0.00  0.00            
ATOM   1894  C48 POPCX 140      51.940  74.360  71.530  0.00  0.00            
ATOM   1895  C49 POPCX 140      52.650  74.250  72.880  0.00  0.00            
ATOM   1896  C50 POPCX 140      53.630  73.080  73.020  0.00  0.00            
ATOM   1897  CA1 POPCX 140      48.060  86.750  74.790  0.00  0.00            
ATOM   1898  CA2 POPCX 140      48.370  85.280  75.070  0.00  0.00            
ATOM   1899  C1  POPCX 141      60.030  31.110  91.980  0.00  0.00            
ATOM   1900  C2  POPCX 141      59.110  33.250  92.100  0.00  0.00            
ATOM   1901  C3  POPCX 141      59.740  32.210  89.980  0.00  0.00            
ATOM   1902  N4  POPCX 141      60.110  32.450  91.380  0.00  0.00            
ATOM   1903  C5  POPCX 141      61.480  32.960  91.570  0.00  0.00            
ATOM   1904  C6  POPCX 141      61.860  34.330  91.010  0.00  0.00            
ATOM   1905  O7  POPCX 141      63.240  34.660  91.220  0.00  0.00            
ATOM   1906  P8  POPCX 141      63.630  36.190  90.880  0.00  0.00            
ATOM   1907  O9  POPCX 141      63.650  36.350  89.400  0.00  0.00            
ATOM   1908  O10 POPCX 141      62.710  36.890  91.800  0.00  0.00            
ATOM   1909  O11 POPCX 141      65.090  36.100  91.540  0.00  0.00            
ATOM   1910  C12 POPCX 141      65.950  35.900  90.410  0.00  0.00            
ATOM   1911  C13 POPCX 141      67.440  36.070  90.730  0.00  0.00            
ATOM   1912  O14 POPCX 141      68.340  36.150  89.610  0.00  0.00            
ATOM   1913  C15 POPCX 141      69.340  37.060  89.730  0.00  0.00            
ATOM   1914  O16 POPCX 141      69.620  37.480  90.850  0.00  0.00            
ATOM   1915  C17 POPCX 141      70.120  37.430  88.470  0.00  0.00            
ATOM   1916  C18 POPCX 141      71.380  36.580  88.270  0.00  0.00            
ATOM   1917  C19 POPCX 141      71.860  36.820  86.830  0.00  0.00            
ATOM   1918  C20 POPCX 141      73.290  36.320  86.650  0.00  0.00            
ATOM   1919  C21 POPCX 141      73.870  36.360  85.230  0.00  0.00            
ATOM   1920  C22 POPCX 141      73.710  37.750  84.600  0.00  0.00            
ATOM   1921  C23 POPCX 141      74.470  38.060  83.310  0.00  0.00            
ATOM   1922  C24 POPCX 141      73.960  37.010  82.330  0.00  0.00            
ATOM   1923  C25 POPCX 141      74.080  37.180  80.960  0.00  0.00            
ATOM   1924  C26 POPCX 141      74.950  38.320  80.420  0.00  0.00            
ATOM   1925  C27 POPCX 141      75.100  38.420  78.900  0.00  0.00            
ATOM   1926  C28 POPCX 141      76.050  39.570  78.550  0.00  0.00            
ATOM   1927  C29 POPCX 141      76.350  39.450  77.060  0.00  0.00            
ATOM   1928  C30 POPCX 141      75.060  39.750  76.300  0.00  0.00            
ATOM   1929  C31 POPCX 141      75.310  39.840  74.800  0.00  0.00            
ATOM   1930  C32 POPCX 141      67.640  34.880  91.670  0.00  0.00            
ATOM   1931  O33 POPCX 141      67.220  33.600  91.210  0.00  0.00            
ATOM   1932  C34 POPCX 141      67.680  32.560  91.950  0.00  0.00            
ATOM   1933  O35 POPCX 141      68.560  32.790  92.770  0.00  0.00            
ATOM   1934  C36 POPCX 141      67.170  31.200  91.460  0.00  0.00            
ATOM   1935  C37 POPCX 141      68.410  30.380  91.100  0.00  0.00            
ATOM   1936  C38 POPCX 141      67.960  29.080  90.420  0.00  0.00            
ATOM   1937  C39 POPCX 141      69.000  28.010  90.750  0.00  0.00            
ATOM   1938  C40 POPCX 141      70.420  28.470  90.430  0.00  0.00            
ATOM   1939  C41 POPCX 141      71.510  27.480  90.860  0.00  0.00            
ATOM   1940  C42 POPCX 141      72.860  27.670  90.160  0.00  0.00            
ATOM   1941  C43 POPCX 141      73.910  26.560  90.270  0.00  0.00            
ATOM   1942  C44 POPCX 141      75.190  26.980  89.550  0.00  0.00            
ATOM   1943  C45 POPCX 141      76.130  25.770  89.670  0.00  0.00            
ATOM   1944  C46 POPCX 141      75.550  24.570  88.910  0.00  0.00            
ATOM   1945  C47 POPCX 141      76.340  23.290  89.190  0.00  0.00            
ATOM   1946  C48 POPCX 141      76.060  22.150  88.200  0.00  0.00            
ATOM   1947  C49 POPCX 141      74.620  21.700  88.400  0.00  0.00            
ATOM   1948  C50 POPCX 141      74.160  20.690  87.340  0.00  0.00            
ATOM   1949  CA1 POPCX 141      73.960  40.000  74.100  0.00  0.00            
ATOM   1950  CA2 POPCX 141      74.000  39.940  72.570  0.00  0.00            
ATOM   1951  C1  POPCX 142       7.920  68.630  95.250  0.00  0.00            
ATOM   1952  C2  POPCX 142       6.180  67.150  95.520  0.00  0.00            
ATOM   1953  C3  POPCX 142       6.220  68.620  93.550  0.00  0.00            
ATOM   1954  N4  POPCX 142       6.480  68.490  94.990  0.00  0.00            
ATOM   1955  C5  POPCX 142       5.670  69.460  95.750  0.00  0.00            
ATOM   1956  C6  POPCX 142       6.030  70.950  95.770  0.00  0.00            
ATOM   1957  O7  POPCX 142       5.510  71.540  94.580  0.00  0.00            
ATOM   1958  P8  POPCX 142       5.610  73.130  94.780  0.00  0.00            
ATOM   1959  O9  POPCX 142       5.460  73.320  96.240  0.00  0.00            
ATOM   1960  O10 POPCX 142       6.880  73.380  94.060  0.00  0.00            
ATOM   1961  O11 POPCX 142       4.260  73.240  93.910  0.00  0.00            
ATOM   1962  C12 POPCX 142       4.530  72.870  92.560  0.00  0.00            
ATOM   1963  C13 POPCX 142       3.560  71.800  92.030  0.00  0.00            
ATOM   1964  O14 POPCX 142       3.970  70.870  91.020  0.00  0.00            
ATOM   1965  C15 POPCX 142       3.310  69.690  90.890  0.00  0.00            
ATOM   1966  O16 POPCX 142       2.600  69.330  91.830  0.00  0.00            
ATOM   1967  C17 POPCX 142       3.570  68.850  89.650  0.00  0.00            
ATOM   1968  C18 POPCX 142       3.260  67.360  89.750  0.00  0.00            
ATOM   1969  C19 POPCX 142       2.730  67.030  88.350  0.00  0.00            
ATOM   1970  C20 POPCX 142       2.350  65.560  88.520  0.00  0.00            
ATOM   1971  C21 POPCX 142       1.640  65.110  87.240  0.00  0.00            
ATOM   1972  C22 POPCX 142       2.380  65.400  85.940  0.00  0.00            
ATOM   1973  C23 POPCX 142       1.700  64.930  84.660  0.00  0.00            
ATOM   1974  C24 POPCX 142       2.410  65.230  83.340  0.00  0.00            
ATOM   1975  C25 POPCX 142       1.780  64.700  82.220  0.00  0.00            
ATOM   1976  C26 POPCX 142       0.510  63.850  82.370  0.00  0.00            
ATOM   1977  C27 POPCX 142      -0.340  63.550  81.140  0.00  0.00            
ATOM   1978  C28 POPCX 142       0.510  63.030  79.970  0.00  0.00            
ATOM   1979  C29 POPCX 142      -0.310  63.030  78.680  0.00  0.00            
ATOM   1980  C30 POPCX 142       0.580  63.110  77.440  0.00  0.00            
ATOM   1981  C31 POPCX 142      -0.030  62.470  76.190  0.00  0.00            
ATOM   1982  C32 POPCX 142       2.360  72.670  91.630  0.00  0.00            
ATOM   1983  O33 POPCX 142       2.660  73.750  90.750  0.00  0.00            
ATOM   1984  C34 POPCX 142       1.780  74.770  90.600  0.00  0.00            
ATOM   1985  O35 POPCX 142       0.850  75.030  91.350  0.00  0.00            
ATOM   1986  C36 POPCX 142       2.270  75.600  89.400  0.00  0.00            
ATOM   1987  C37 POPCX 142       1.080  75.940  88.510  0.00  0.00            
ATOM   1988  C38 POPCX 142       1.460  76.860  87.340  0.00  0.00            
ATOM   1989  C39 POPCX 142       0.150  77.310  86.690  0.00  0.00            
ATOM   1990  C40 POPCX 142       0.310  78.310  85.540  0.00  0.00            
ATOM   1991  C41 POPCX 142       1.050  77.760  84.320  0.00  0.00            
ATOM   1992  C42 POPCX 142       0.970  78.740  83.150  0.00  0.00            
ATOM   1993  C43 POPCX 142       2.060  78.500  82.100  0.00  0.00            
ATOM   1994  C44 POPCX 142       1.670  79.300  80.860  0.00  0.00            
ATOM   1995  C45 POPCX 142       2.730  79.250  79.750  0.00  0.00            
ATOM   1996  C46 POPCX 142       2.300  79.850  78.410  0.00  0.00            
ATOM   1997  C47 POPCX 142       3.300  79.450  77.320  0.00  0.00            
ATOM   1998  C48 POPCX 142       2.640  80.000  76.060  0.00  0.00            
ATOM   1999  C49 POPCX 142       3.490  79.660  74.840  0.00  0.00            
ATOM   2000  C50 POPCX 142       2.740  80.050  73.560  0.00  0.00            
ATOM   2001  CA1 POPCX 142       0.800  62.920  74.980  0.00  0.00            
ATOM   2002  CA2 POPCX 142       0.480  62.100  73.730  0.00  0.00            
ATOM   2003  C1  POPCX 143      36.820  26.470 100.390  0.00  0.00            
ATOM   2004  C2  POPCX 143      37.070  24.320  99.640  0.00  0.00            
ATOM   2005  C3  POPCX 143      39.060  25.330 100.130  0.00  0.00            
ATOM   2006  N4  POPCX 143      37.730  25.640  99.590  0.00  0.00            
ATOM   2007  C5  POPCX 143      37.970  26.050  98.200  0.00  0.00            
ATOM   2008  C6  POPCX 143      36.920  26.950  97.550  0.00  0.00            
ATOM   2009  O7  POPCX 143      35.770  26.170  97.200  0.00  0.00            
ATOM   2010  P8  POPCX 143      34.620  27.060  96.520  0.00  0.00            
ATOM   2011  O9  POPCX 143      33.440  26.190  96.320  0.00  0.00            
ATOM   2012  O10 POPCX 143      34.620  28.350  97.250  0.00  0.00            
ATOM   2013  O11 POPCX 143      35.440  27.090  95.140  0.00  0.00            
ATOM   2014  C12 POPCX 143      35.430  25.810  94.500  0.00  0.00            
ATOM   2015  C13 POPCX 143      35.710  25.860  92.990  0.00  0.00            
ATOM   2016  O14 POPCX 143      35.710  24.550  92.410  0.00  0.00            
ATOM   2017  C15 POPCX 143      34.610  24.250  91.670  0.00  0.00            
ATOM   2018  O16 POPCX 143      33.640  25.000  91.770  0.00  0.00            
ATOM   2019  C17 POPCX 143      34.650  23.070  90.700  0.00  0.00            
ATOM   2020  C18 POPCX 143      33.220  22.830  90.200  0.00  0.00            
ATOM   2021  C19 POPCX 143      33.260  21.620  89.260  0.00  0.00            
ATOM   2022  C20 POPCX 143      32.630  21.900  87.900  0.00  0.00            
ATOM   2023  C21 POPCX 143      32.560  20.750  86.890  0.00  0.00            
ATOM   2024  C22 POPCX 143      33.890  20.020  86.780  0.00  0.00            
ATOM   2025  C23 POPCX 143      33.620  18.650  86.160  0.00  0.00            
ATOM   2026  C24 POPCX 143      34.760  17.640  85.980  0.00  0.00            
ATOM   2027  C25 POPCX 143      35.720  17.500  84.990  0.00  0.00            
ATOM   2028  C26 POPCX 143      35.710  18.510  83.840  0.00  0.00            
ATOM   2029  C27 POPCX 143      36.720  18.190  82.740  0.00  0.00            
ATOM   2030  C28 POPCX 143      38.130  18.640  83.120  0.00  0.00            
ATOM   2031  C29 POPCX 143      38.330  19.880  82.260  0.00  0.00            
ATOM   2032  C30 POPCX 143      39.530  20.720  82.720  0.00  0.00            
ATOM   2033  C31 POPCX 143      39.680  22.030  81.950  0.00  0.00            
ATOM   2034  C32 POPCX 143      36.960  26.720  92.830  0.00  0.00            
ATOM   2035  O33 POPCX 143      37.180  27.170  91.490  0.00  0.00            
ATOM   2036  C34 POPCX 143      38.170  28.110  91.510  0.00  0.00            
ATOM   2037  O35 POPCX 143      38.970  28.100  92.440  0.00  0.00            
ATOM   2038  C36 POPCX 143      38.460  28.830  90.200  0.00  0.00            
ATOM   2039  C37 POPCX 143      37.930  28.050  88.990  0.00  0.00            
ATOM   2040  C38 POPCX 143      38.340  28.700  87.670  0.00  0.00            
ATOM   2041  C39 POPCX 143      37.740  27.970  86.460  0.00  0.00            
ATOM   2042  C40 POPCX 143      38.010  28.780  85.190  0.00  0.00            
ATOM   2043  C41 POPCX 143      37.560  28.210  83.840  0.00  0.00            
ATOM   2044  C42 POPCX 143      37.910  29.180  82.710  0.00  0.00            
ATOM   2045  C43 POPCX 143      37.570  28.490  81.390  0.00  0.00            
ATOM   2046  C44 POPCX 143      38.170  27.080  81.400  0.00  0.00            
ATOM   2047  C45 POPCX 143      37.570  26.360  80.180  0.00  0.00            
ATOM   2048  C46 POPCX 143      38.130  26.970  78.890  0.00  0.00            
ATOM   2049  C47 POPCX 143      37.190  26.740  77.700  0.00  0.00            
ATOM   2050  C48 POPCX 143      37.900  27.200  76.420  0.00  0.00            
ATOM   2051  C49 POPCX 143      37.130  26.520  75.280  0.00  0.00            
ATOM   2052  C50 POPCX 143      35.940  27.320  74.750  0.00  0.00            
ATOM   2053  CA1 POPCX 143      40.010  21.660  80.500  0.00  0.00            
ATOM   2054  CA2 POPCX 143      40.470  22.760  79.550  0.00  0.00            
ATOM   2055  C1  POPCX 144      77.210  15.550  57.800  0.00  0.00            
ATOM   2056  C2  POPCX 144      78.800  16.740  59.020  0.00  0.00            
ATOM   2057  C3  POPCX 144      76.460  16.790  59.570  0.00  0.00            
ATOM   2058  N4  POPCX 144      77.440  16.840  58.470  0.00  0.00            
ATOM   2059  C5  POPCX 144      77.430  17.950  57.500  0.00  0.00            
ATOM   2060  C6  POPCX 144      77.400  19.350  58.120  0.00  0.00            
ATOM   2061  O7  POPCX 144      77.520  20.310  57.070  0.00  0.00            
ATOM   2062  P8  POPCX 144      77.500  21.790  57.710  0.00  0.00            
ATOM   2063  O9  POPCX 144      78.570  21.750  58.740  0.00  0.00            
ATOM   2064  O10 POPCX 144      77.540  22.770  56.600  0.00  0.00            
ATOM   2065  O11 POPCX 144      76.140  21.870  58.570  0.00  0.00            
ATOM   2066  C12 POPCX 144      75.010  22.290  57.800  0.00  0.00            
ATOM   2067  C13 POPCX 144      73.740  22.250  58.650  0.00  0.00            
ATOM   2068  O14 POPCX 144      73.590  23.310  59.600  0.00  0.00            
ATOM   2069  C15 POPCX 144      72.390  23.680  60.120  0.00  0.00            
ATOM   2070  O16 POPCX 144      71.300  23.450  59.590  0.00  0.00            
ATOM   2071  C17 POPCX 144      72.450  24.720  61.240  0.00  0.00            
ATOM   2072  C18 POPCX 144      73.320  24.180  62.380  0.00  0.00            
ATOM   2073  C19 POPCX 144      73.200  25.100  63.590  0.00  0.00            
ATOM   2074  C20 POPCX 144      73.100  24.250  64.860  0.00  0.00            
ATOM   2075  C21 POPCX 144      73.310  25.020  66.160  0.00  0.00            
ATOM   2076  C22 POPCX 144      72.230  26.110  66.200  0.00  0.00            
ATOM   2077  C23 POPCX 144      70.850  25.470  66.350  0.00  0.00            
ATOM   2078  C24 POPCX 144      69.880  26.290  67.200  0.00  0.00            
ATOM   2079  C25 POPCX 144      68.830  25.700  67.890  0.00  0.00            
ATOM   2080  C26 POPCX 144      68.380  24.240  68.000  0.00  0.00            
ATOM   2081  C27 POPCX 144      69.410  23.570  68.920  0.00  0.00            
ATOM   2082  C28 POPCX 144      69.020  22.200  69.480  0.00  0.00            
ATOM   2083  C29 POPCX 144      68.870  21.220  68.310  0.00  0.00            
ATOM   2084  C30 POPCX 144      68.390  19.900  68.930  0.00  0.00            
ATOM   2085  C31 POPCX 144      69.340  18.720  68.750  0.00  0.00            
ATOM   2086  C32 POPCX 144      73.850  20.880  59.330  0.00  0.00            
ATOM   2087  O33 POPCX 144      72.670  20.340  59.940  0.00  0.00            
ATOM   2088  C34 POPCX 144      72.910  19.230  60.680  0.00  0.00            
ATOM   2089  O35 POPCX 144      73.790  18.430  60.350  0.00  0.00            
ATOM   2090  C36 POPCX 144      71.870  18.730  61.680  0.00  0.00            
ATOM   2091  C37 POPCX 144      72.300  18.800  63.150  0.00  0.00            
ATOM   2092  C38 POPCX 144      71.070  18.830  64.050  0.00  0.00            
ATOM   2093  C39 POPCX 144      71.490  18.860  65.520  0.00  0.00            
ATOM   2094  C40 POPCX 144      72.330  20.120  65.780  0.00  0.00            
ATOM   2095  C41 POPCX 144      72.760  20.070  67.250  0.00  0.00            
ATOM   2096  C42 POPCX 144      73.780  21.120  67.690  0.00  0.00            
ATOM   2097  C43 POPCX 144      72.990  22.050  68.610  0.00  0.00            
ATOM   2098  C44 POPCX 144      73.870  23.220  69.060  0.00  0.00            
ATOM   2099  C45 POPCX 144      73.020  24.060  70.020  0.00  0.00            
ATOM   2100  C46 POPCX 144      73.890  25.300  70.270  0.00  0.00            
ATOM   2101  C47 POPCX 144      73.160  26.440  70.990  0.00  0.00            
ATOM   2102  C48 POPCX 144      72.070  27.020  70.080  0.00  0.00            
ATOM   2103  C49 POPCX 144      71.410  28.120  70.910  0.00  0.00            
ATOM   2104  C50 POPCX 144      70.630  29.120  70.050  0.00  0.00            
ATOM   2105  CA1 POPCX 144      68.840  17.510  69.550  0.00  0.00            
ATOM   2106  CA2 POPCX 144      69.550  16.230  69.130  0.00  0.00            
ATOM   2107  C1  POPCX 145      79.080  37.900  52.730  0.00  0.00            
ATOM   2108  C2  POPCX 145      76.940  38.740  52.640  0.00  0.00            
ATOM   2109  C3  POPCX 145      78.920  40.240  52.430  0.00  0.00            
ATOM   2110  N4  POPCX 145      78.290  39.080  53.090  0.00  0.00            
ATOM   2111  C5  POPCX 145      78.070  39.320  54.520  0.00  0.00            
ATOM   2112  C6  POPCX 145      79.320  39.460  55.390  0.00  0.00            
ATOM   2113  O7  POPCX 145      79.040  39.670  56.780  0.00  0.00            
ATOM   2114  P8  POPCX 145      78.990  38.270  57.560  0.00  0.00            
ATOM   2115  O9  POPCX 145      77.530  38.010  57.530  0.00  0.00            
ATOM   2116  O10 POPCX 145      79.970  37.410  56.860  0.00  0.00            
ATOM   2117  O11 POPCX 145      79.410  38.740  59.040  0.00  0.00            
ATOM   2118  C12 POPCX 145      78.290  38.850  59.930  0.00  0.00            
ATOM   2119  C13 POPCX 145      78.610  38.980  61.420  0.00  0.00            
ATOM   2120  O14 POPCX 145      77.540  38.540  62.280  0.00  0.00            
ATOM   2121  C15 POPCX 145      76.300  39.080  62.330  0.00  0.00            
ATOM   2122  O16 POPCX 145      75.890  39.980  61.590  0.00  0.00            
ATOM   2123  C17 POPCX 145      75.310  38.550  63.370  0.00  0.00            
ATOM   2124  C18 POPCX 145      75.850  38.500  64.810  0.00  0.00            
ATOM   2125  C19 POPCX 145      74.780  38.040  65.810  0.00  0.00            
ATOM   2126  C20 POPCX 145      75.230  38.200  67.260  0.00  0.00            
ATOM   2127  C21 POPCX 145      74.440  37.300  68.220  0.00  0.00            
ATOM   2128  C22 POPCX 145      74.790  35.880  67.780  0.00  0.00            
ATOM   2129  C23 POPCX 145      74.260  34.770  68.690  0.00  0.00            
ATOM   2130  C24 POPCX 145      74.820  33.380  68.380  0.00  0.00            
ATOM   2131  C25 POPCX 145      74.220  32.210  68.800  0.00  0.00            
ATOM   2132  C26 POPCX 145      73.030  32.230  69.770  0.00  0.00            
ATOM   2133  C27 POPCX 145      73.660  32.520  71.140  0.00  0.00            
ATOM   2134  C28 POPCX 145      72.580  32.590  72.220  0.00  0.00            
ATOM   2135  C29 POPCX 145      73.070  33.010  73.600  0.00  0.00            
ATOM   2136  C30 POPCX 145      71.940  33.000  74.630  0.00  0.00            
ATOM   2137  C31 POPCX 145      71.910  31.830  75.620  0.00  0.00            
ATOM   2138  C32 POPCX 145      79.040  40.440  61.530  0.00  0.00            
ATOM   2139  O33 POPCX 145      79.690  40.790  62.750  0.00  0.00            
ATOM   2140  C34 POPCX 145      80.010  42.100  62.870  0.00  0.00            
ATOM   2141  O35 POPCX 145      79.500  42.930  62.110  0.00  0.00            
ATOM   2142  C36 POPCX 145      80.570  42.450  64.250  0.00  0.00            
ATOM   2143  C37 POPCX 145      79.430  43.010  65.110  0.00  0.00            
ATOM   2144  C38 POPCX 145      79.900  43.240  66.540  0.00  0.00            
ATOM   2145  C39 POPCX 145      80.390  41.960  67.220  0.00  0.00            
ATOM   2146  C40 POPCX 145      81.200  42.250  68.490  0.00  0.00            
ATOM   2147  C41 POPCX 145      81.640  40.910  69.090  0.00  0.00            
ATOM   2148  C42 POPCX 145      82.760  41.070  70.120  0.00  0.00            
ATOM   2149  C43 POPCX 145      83.220  39.660  70.510  0.00  0.00            
ATOM   2150  C44 POPCX 145      84.730  39.500  70.640  0.00  0.00            
ATOM   2151  C45 POPCX 145      85.620  40.090  69.550  0.00  0.00            
ATOM   2152  C46 POPCX 145      87.010  39.700  70.050  0.00  0.00            
ATOM   2153  C47 POPCX 145      88.100  40.760  69.850  0.00  0.00            
ATOM   2154  C48 POPCX 145      89.490  40.280  70.270  0.00  0.00            
ATOM   2155  C49 POPCX 145      89.900  40.860  71.620  0.00  0.00            
ATOM   2156  C50 POPCX 145      91.240  40.170  71.910  0.00  0.00            
ATOM   2157  CA1 POPCX 145      70.800  32.090  76.650  0.00  0.00            
ATOM   2158  CA2 POPCX 145      70.600  31.060  77.760  0.00  0.00            
ATOM   2159  C1  POPCX 146      62.680  59.770  54.660  0.00  0.00            
ATOM   2160  C2  POPCX 146      62.880  58.410  52.770  0.00  0.00            
ATOM   2161  C3  POPCX 146      64.670  58.610  54.090  0.00  0.00            
ATOM   2162  N4  POPCX 146      63.590  59.440  53.550  0.00  0.00            
ATOM   2163  C5  POPCX 146      63.980  60.540  52.670  0.00  0.00            
ATOM   2164  C6  POPCX 146      64.560  61.840  53.230  0.00  0.00            
ATOM   2165  O7  POPCX 146      65.760  61.480  53.930  0.00  0.00            
ATOM   2166  P8  POPCX 146      66.670  62.790  54.140  0.00  0.00            
ATOM   2167  O9  POPCX 146      67.830  62.340  54.940  0.00  0.00            
ATOM   2168  O10 POPCX 146      66.810  63.320  52.770  0.00  0.00            
ATOM   2169  O11 POPCX 146      65.650  63.740  54.950  0.00  0.00            
ATOM   2170  C12 POPCX 146      66.250  63.800  56.240  0.00  0.00            
ATOM   2171  C13 POPCX 146      65.360  64.410  57.330  0.00  0.00            
ATOM   2172  O14 POPCX 146      65.930  65.150  58.420  0.00  0.00            
ATOM   2173  C15 POPCX 146      66.480  66.370  58.180  0.00  0.00            
ATOM   2174  O16 POPCX 146      66.020  67.090  57.290  0.00  0.00            
ATOM   2175  C17 POPCX 146      67.350  66.970  59.290  0.00  0.00            
ATOM   2176  C18 POPCX 146      66.640  67.860  60.310  0.00  0.00            
ATOM   2177  C19 POPCX 146      66.310  66.990  61.510  0.00  0.00            
ATOM   2178  C20 POPCX 146      65.360  67.600  62.550  0.00  0.00            
ATOM   2179  C21 POPCX 146      64.750  66.530  63.460  0.00  0.00            
ATOM   2180  C22 POPCX 146      63.730  67.060  64.470  0.00  0.00            
ATOM   2181  C23 POPCX 146      63.100  65.980  65.350  0.00  0.00            
ATOM   2182  C24 POPCX 146      61.840  66.640  65.910  0.00  0.00            
ATOM   2183  C25 POPCX 146      61.020  65.730  66.580  0.00  0.00            
ATOM   2184  C26 POPCX 146      61.160  64.210  66.670  0.00  0.00            
ATOM   2185  C27 POPCX 146      60.040  63.690  67.570  0.00  0.00            
ATOM   2186  C28 POPCX 146      60.460  64.050  68.990  0.00  0.00            
ATOM   2187  C29 POPCX 146      59.510  63.300  69.920  0.00  0.00            
ATOM   2188  C30 POPCX 146      59.480  63.870  71.340  0.00  0.00            
ATOM   2189  C31 POPCX 146      58.500  63.250  72.340  0.00  0.00            
ATOM   2190  C32 POPCX 146      64.340  63.340  57.720  0.00  0.00            
ATOM   2191  O33 POPCX 146      64.910  62.050  57.940  0.00  0.00            
ATOM   2192  C34 POPCX 146      64.030  61.050  58.220  0.00  0.00            
ATOM   2193  O35 POPCX 146      62.820  61.110  57.980  0.00  0.00            
ATOM   2194  C36 POPCX 146      64.630  59.670  58.490  0.00  0.00            
ATOM   2195  C37 POPCX 146      63.670  58.770  59.260  0.00  0.00            
ATOM   2196  C38 POPCX 146      64.220  57.520  59.960  0.00  0.00            
ATOM   2197  C39 POPCX 146      65.240  57.730  61.080  0.00  0.00            
ATOM   2198  C40 POPCX 146      66.660  57.910  60.540  0.00  0.00            
ATOM   2199  C41 POPCX 146      67.460  58.060  61.830  0.00  0.00            
ATOM   2200  C42 POPCX 146      68.630  58.990  61.490  0.00  0.00            
ATOM   2201  C43 POPCX 146      69.480  59.100  62.760  0.00  0.00            
ATOM   2202  C44 POPCX 146      68.740  59.530  64.020  0.00  0.00            
ATOM   2203  C45 POPCX 146      69.500  59.090  65.280  0.00  0.00            
ATOM   2204  C46 POPCX 146      68.930  59.790  66.520  0.00  0.00            
ATOM   2205  C47 POPCX 146      69.690  59.250  67.730  0.00  0.00            
ATOM   2206  C48 POPCX 146      69.360  60.050  69.000  0.00  0.00            
ATOM   2207  C49 POPCX 146      70.340  59.640  70.100  0.00  0.00            
ATOM   2208  C50 POPCX 146      69.960  60.360  71.400  0.00  0.00            
ATOM   2209  CA1 POPCX 146      58.770  63.920  73.690  0.00  0.00            
ATOM   2210  CA2 POPCX 146      57.860  63.320  74.760  0.00  0.00            
ATOM   2211  C1  POPCX 147      71.760  73.870  98.860  0.00  0.00            
ATOM   2212  C2  POPCX 147      72.600  71.620  98.660  0.00  0.00            
ATOM   2213  C3  POPCX 147      73.360  73.370  97.300  0.00  0.00            
ATOM   2214  N4  POPCX 147      72.150  72.810  97.920  0.00  0.00            
ATOM   2215  C5  POPCX 147      71.110  72.520  96.920  0.00  0.00            
ATOM   2216  C6  POPCX 147      71.480  71.610  95.750  0.00  0.00            
ATOM   2217  O7  POPCX 147      71.890  70.250  95.960  0.00  0.00            
ATOM   2218  P8  POPCX 147      72.770  69.830  94.670  0.00  0.00            
ATOM   2219  O9  POPCX 147      73.210  71.060  93.980  0.00  0.00            
ATOM   2220  O10 POPCX 147      73.690  68.840  95.270  0.00  0.00            
ATOM   2221  O11 POPCX 147      71.610  68.970  93.960  0.00  0.00            
ATOM   2222  C12 POPCX 147      71.870  68.640  92.590  0.00  0.00            
ATOM   2223  C13 POPCX 147      71.120  67.430  92.040  0.00  0.00            
ATOM   2224  O14 POPCX 147      71.460  67.110  90.680  0.00  0.00            
ATOM   2225  C15 POPCX 147      70.880  65.950  90.280  0.00  0.00            
ATOM   2226  O16 POPCX 147      70.320  65.180  91.060  0.00  0.00            
ATOM   2227  C17 POPCX 147      71.040  65.550  88.810  0.00  0.00            
ATOM   2228  C18 POPCX 147      70.260  66.500  87.880  0.00  0.00            
ATOM   2229  C19 POPCX 147      70.480  66.070  86.430  0.00  0.00            
ATOM   2230  C20 POPCX 147      69.820  67.180  85.600  0.00  0.00            
ATOM   2231  C21 POPCX 147      69.980  66.870  84.110  0.00  0.00            
ATOM   2232  C22 POPCX 147      69.410  65.470  83.890  0.00  0.00            
ATOM   2233  C23 POPCX 147      69.640  65.210  82.400  0.00  0.00            
ATOM   2234  C24 POPCX 147      71.100  64.790  82.210  0.00  0.00            
ATOM   2235  C25 POPCX 147      71.770  64.590  81.010  0.00  0.00            
ATOM   2236  C26 POPCX 147      70.990  64.910  79.730  0.00  0.00            
ATOM   2237  C27 POPCX 147      71.880  64.750  78.500  0.00  0.00            
ATOM   2238  C28 POPCX 147      71.540  63.400  77.870  0.00  0.00            
ATOM   2239  C29 POPCX 147      72.740  63.110  76.970  0.00  0.00            
ATOM   2240  C30 POPCX 147      72.540  61.680  76.480  0.00  0.00            
ATOM   2241  C31 POPCX 147      73.410  61.460  75.240  0.00  0.00            
ATOM   2242  C32 POPCX 147      69.680  67.680  92.470  0.00  0.00            
ATOM   2243  O33 POPCX 147      69.090  68.720  91.680  0.00  0.00            
ATOM   2244  C34 POPCX 147      67.740  68.890  91.800  0.00  0.00            
ATOM   2245  O35 POPCX 147      67.120  68.010  92.390  0.00  0.00            
ATOM   2246  C36 POPCX 147      67.140  70.120  91.120  0.00  0.00            
ATOM   2247  C37 POPCX 147      67.550  70.330  89.660  0.00  0.00            
ATOM   2248  C38 POPCX 147      66.760  71.520  89.120  0.00  0.00            
ATOM   2249  C39 POPCX 147      65.730  71.100  88.070  0.00  0.00            
ATOM   2250  C40 POPCX 147      66.470  70.350  86.960  0.00  0.00            
ATOM   2251  C41 POPCX 147      65.470  69.610  86.060  0.00  0.00            
ATOM   2252  C42 POPCX 147      66.120  68.950  84.850  0.00  0.00            
ATOM   2253  C43 POPCX 147      65.100  68.190  84.000  0.00  0.00            
ATOM   2254  C44 POPCX 147      65.810  67.250  83.030  0.00  0.00            
ATOM   2255  C45 POPCX 147      64.910  66.570  81.980  0.00  0.00            
ATOM   2256  C46 POPCX 147      65.760  65.720  81.040  0.00  0.00            
ATOM   2257  C47 POPCX 147      64.940  65.000  79.960  0.00  0.00            
ATOM   2258  C48 POPCX 147      65.860  64.190  79.030  0.00  0.00            
ATOM   2259  C49 POPCX 147      65.030  63.570  77.910  0.00  0.00            
ATOM   2260  C50 POPCX 147      66.000  63.200  76.790  0.00  0.00            
ATOM   2261  CA1 POPCX 147      73.320  60.230  74.330  0.00  0.00            
ATOM   2262  CA2 POPCX 147      74.420  60.220  73.270  0.00  0.00            
ATOM   2263  C1  POPCX 148      54.780  52.570  97.400  0.00  0.00            
ATOM   2264  C2  POPCX 148      56.570  53.640  96.430  0.00  0.00            
ATOM   2265  C3  POPCX 148      54.420  54.780  96.640  0.00  0.00            
ATOM   2266  N4  POPCX 148      55.110  53.520  96.330  0.00  0.00            
ATOM   2267  C5  POPCX 148      54.690  52.790  95.140  0.00  0.00            
ATOM   2268  C6  POPCX 148      54.490  53.540  93.820  0.00  0.00            
ATOM   2269  O7  POPCX 148      55.690  53.640  93.070  0.00  0.00            
ATOM   2270  P8  POPCX 148      55.370  54.130  91.570  0.00  0.00            
ATOM   2271  O9  POPCX 148      53.950  53.880  91.230  0.00  0.00            
ATOM   2272  O10 POPCX 148      56.020  55.450  91.450  0.00  0.00            
ATOM   2273  O11 POPCX 148      56.290  53.140  90.690  0.00  0.00            
ATOM   2274  C12 POPCX 148      56.580  53.720  89.420  0.00  0.00            
ATOM   2275  C13 POPCX 148      57.690  53.060  88.600  0.00  0.00            
ATOM   2276  O14 POPCX 148      57.890  53.690  87.330  0.00  0.00            
ATOM   2277  C15 POPCX 148      58.890  54.590  87.450  0.00  0.00            
ATOM   2278  O16 POPCX 148      59.170  55.100  88.530  0.00  0.00            
ATOM   2279  C17 POPCX 148      59.280  55.170  86.080  0.00  0.00            
ATOM   2280  C18 POPCX 148      59.900  54.070  85.220  0.00  0.00            
ATOM   2281  C19 POPCX 148      60.560  54.650  83.970  0.00  0.00            
ATOM   2282  C20 POPCX 148      61.490  53.590  83.390  0.00  0.00            
ATOM   2283  C21 POPCX 148      62.140  54.040  82.080  0.00  0.00            
ATOM   2284  C22 POPCX 148      62.860  52.880  81.400  0.00  0.00            
ATOM   2285  C23 POPCX 148      63.710  53.160  80.160  0.00  0.00            
ATOM   2286  C24 POPCX 148      64.560  51.940  79.810  0.00  0.00            
ATOM   2287  C25 POPCX 148      65.310  51.890  78.640  0.00  0.00            
ATOM   2288  C26 POPCX 148      65.320  53.140  77.750  0.00  0.00            
ATOM   2289  C27 POPCX 148      65.890  52.680  76.410  0.00  0.00            
ATOM   2290  C28 POPCX 148      65.900  53.680  75.260  0.00  0.00            
ATOM   2291  C29 POPCX 148      67.210  54.460  75.160  0.00  0.00            
ATOM   2292  C30 POPCX 148      67.050  55.330  73.910  0.00  0.00            
ATOM   2293  C31 POPCX 148      68.250  56.260  73.760  0.00  0.00            
ATOM   2294  C32 POPCX 148      57.120  51.660  88.380  0.00  0.00            
ATOM   2295  O33 POPCX 148      55.910  51.550  87.610  0.00  0.00            
ATOM   2296  C34 POPCX 148      55.430  50.280  87.580  0.00  0.00            
ATOM   2297  O35 POPCX 148      55.920  49.310  88.160  0.00  0.00            
ATOM   2298  C36 POPCX 148      54.220  50.080  86.670  0.00  0.00            
ATOM   2299  C37 POPCX 148      54.640  50.200  85.200  0.00  0.00            
ATOM   2300  C38 POPCX 148      53.530  49.670  84.290  0.00  0.00            
ATOM   2301  C39 POPCX 148      53.760  50.290  82.910  0.00  0.00            
ATOM   2302  C40 POPCX 148      53.490  49.200  81.860  0.00  0.00            
ATOM   2303  C41 POPCX 148      53.050  49.830  80.540  0.00  0.00            
ATOM   2304  C42 POPCX 148      52.540  48.690  79.660  0.00  0.00            
ATOM   2305  C43 POPCX 148      52.080  49.290  78.330  0.00  0.00            
ATOM   2306  C44 POPCX 148      51.810  48.160  77.330  0.00  0.00            
ATOM   2307  C45 POPCX 148      51.500  48.590  75.890  0.00  0.00            
ATOM   2308  C46 POPCX 148      50.980  47.560  74.890  0.00  0.00            
ATOM   2309  C47 POPCX 148      52.210  46.780  74.430  0.00  0.00            
ATOM   2310  C48 POPCX 148      51.900  45.590  73.520  0.00  0.00            
ATOM   2311  C49 POPCX 148      53.150  44.800  73.130  0.00  0.00            
ATOM   2312  C50 POPCX 148      53.790  45.370  71.860  0.00  0.00            
ATOM   2313  CA1 POPCX 148      68.240  56.900  72.370  0.00  0.00            
ATOM   2314  CA2 POPCX 148      67.170  57.980  72.220  0.00  0.00            
ATOM   2315  C1  POPCX 149      68.930  18.810  49.560  0.00  0.00            
ATOM   2316  C2  POPCX 149      68.840  16.360  49.930  0.00  0.00            
ATOM   2317  C3  POPCX 149      66.880  17.830  50.160  0.00  0.00            
ATOM   2318  N4  POPCX 149      68.330  17.690  50.300  0.00  0.00            
ATOM   2319  C5  POPCX 149      68.390  17.970  51.740  0.00  0.00            
ATOM   2320  C6  POPCX 149      69.800  18.200  52.290  0.00  0.00            
ATOM   2321  O7  POPCX 149      69.820  18.580  53.670  0.00  0.00            
ATOM   2322  P8  POPCX 149      71.090  17.920  54.410  0.00  0.00            
ATOM   2323  O9  POPCX 149      71.900  17.210  53.400  0.00  0.00            
ATOM   2324  O10 POPCX 149      71.630  18.940  55.330  0.00  0.00            
ATOM   2325  O11 POPCX 149      70.530  16.700  55.300  0.00  0.00            
ATOM   2326  C12 POPCX 149      69.980  17.330  56.460  0.00  0.00            
ATOM   2327  C13 POPCX 149      69.580  16.540  57.710  0.00  0.00            
ATOM   2328  O14 POPCX 149      68.630  17.230  58.540  0.00  0.00            
ATOM   2329  C15 POPCX 149      68.710  18.440  59.150  0.00  0.00            
ATOM   2330  O16 POPCX 149      69.650  19.220  58.980  0.00  0.00            
ATOM   2331  C17 POPCX 149      67.770  18.600  60.340  0.00  0.00            
ATOM   2332  C18 POPCX 149      68.270  17.740  61.500  0.00  0.00            
ATOM   2333  C19 POPCX 149      67.150  17.630  62.530  0.00  0.00            
ATOM   2334  C20 POPCX 149      66.890  19.010  63.140  0.00  0.00            
ATOM   2335  C21 POPCX 149      65.620  18.900  63.980  0.00  0.00            
ATOM   2336  C22 POPCX 149      66.010  17.720  64.870  0.00  0.00            
ATOM   2337  C23 POPCX 149      65.210  17.720  66.180  0.00  0.00            
ATOM   2338  C24 POPCX 149      65.590  16.410  66.870  0.00  0.00            
ATOM   2339  C25 POPCX 149      64.940  15.980  68.010  0.00  0.00            
ATOM   2340  C26 POPCX 149      63.920  16.940  68.630  0.00  0.00            
ATOM   2341  C27 POPCX 149      63.460  16.420  70.000  0.00  0.00            
ATOM   2342  C28 POPCX 149      64.740  16.810  70.740  0.00  0.00            
ATOM   2343  C29 POPCX 149      64.780  16.120  72.110  0.00  0.00            
ATOM   2344  C30 POPCX 149      65.370  14.710  72.090  0.00  0.00            
ATOM   2345  C31 POPCX 149      65.590  14.310  73.560  0.00  0.00            
ATOM   2346  C32 POPCX 149      70.830  16.240  58.540  0.00  0.00            
ATOM   2347  O33 POPCX 149      70.790  14.940  59.140  0.00  0.00            
ATOM   2348  C34 POPCX 149      72.030  14.670  59.630  0.00  0.00            
ATOM   2349  O35 POPCX 149      73.050  15.320  59.400  0.00  0.00            
ATOM   2350  C36 POPCX 149      72.040  13.420  60.520  0.00  0.00            
ATOM   2351  C37 POPCX 149      70.960  13.550  61.590  0.00  0.00            
ATOM   2352  C38 POPCX 149      70.920  14.900  62.310  0.00  0.00            
ATOM   2353  C39 POPCX 149      69.750  14.650  63.260  0.00  0.00            
ATOM   2354  C40 POPCX 149      70.060  13.980  64.600  0.00  0.00            
ATOM   2355  C41 POPCX 149      69.030  12.890  64.890  0.00  0.00            
ATOM   2356  C42 POPCX 149      69.220  11.980  66.110  0.00  0.00            
ATOM   2357  C43 POPCX 149      68.020  11.050  66.300  0.00  0.00            
ATOM   2358  C44 POPCX 149      68.230  10.220  67.570  0.00  0.00            
ATOM   2359  C45 POPCX 149      68.460  11.180  68.740  0.00  0.00            
ATOM   2360  C46 POPCX 149      68.050  10.570  70.080  0.00  0.00            
ATOM   2361  C47 POPCX 149      67.900  11.500  71.280  0.00  0.00            
ATOM   2362  C48 POPCX 149      69.230  12.120  71.710  0.00  0.00            
ATOM   2363  C49 POPCX 149      68.970  13.130  72.830  0.00  0.00            
ATOM   2364  C50 POPCX 149      70.250  13.570  73.550  0.00  0.00            
ATOM   2365  CA1 POPCX 149      66.460  15.300  74.340  0.00  0.00            
ATOM   2366  CA2 POPCX 149      66.510  15.080  75.850  0.00  0.00            
ATOM   2367  C1  POPCX 150      81.090  25.540  56.520  0.00  0.00            
ATOM   2368  C2  POPCX 150      80.940  27.410  57.940  0.00  0.00            
ATOM   2369  C3  POPCX 150      80.400  25.130  58.650  0.00  0.00            
ATOM   2370  N4  POPCX 150      80.280  26.140  57.590  0.00  0.00            
ATOM   2371  C5  POPCX 150      78.880  26.300  57.150  0.00  0.00            
ATOM   2372  C6  POPCX 150      77.830  26.980  58.020  0.00  0.00            
ATOM   2373  O7  POPCX 150      77.560  26.450  59.320  0.00  0.00            
ATOM   2374  P8  POPCX 150      76.170  25.640  59.430  0.00  0.00            
ATOM   2375  O9  POPCX 150      75.500  26.270  60.590  0.00  0.00            
ATOM   2376  O10 POPCX 150      75.610  25.690  58.060  0.00  0.00            
ATOM   2377  O11 POPCX 150      76.920  24.270  59.810  0.00  0.00            
ATOM   2378  C12 POPCX 150      77.510  24.470  61.100  0.00  0.00            
ATOM   2379  C13 POPCX 150      76.680  23.940  62.280  0.00  0.00            
ATOM   2380  O14 POPCX 150      77.120  24.210  63.610  0.00  0.00            
ATOM   2381  C15 POPCX 150      76.970  25.410  64.230  0.00  0.00            
ATOM   2382  O16 POPCX 150      76.410  26.310  63.610  0.00  0.00            
ATOM   2383  C17 POPCX 150      77.740  25.490  65.550  0.00  0.00            
ATOM   2384  C18 POPCX 150      77.090  26.250  66.720  0.00  0.00            
ATOM   2385  C19 POPCX 150      77.840  26.100  68.050  0.00  0.00            
ATOM   2386  C20 POPCX 150      77.060  26.670  69.230  0.00  0.00            
ATOM   2387  C21 POPCX 150      76.610  28.050  68.740  0.00  0.00            
ATOM   2388  C22 POPCX 150      75.810  28.960  69.660  0.00  0.00            
ATOM   2389  C23 POPCX 150      76.440  29.230  71.030  0.00  0.00            
ATOM   2390  C24 POPCX 150      77.800  29.930  71.130  0.00  0.00            
ATOM   2391  C25 POPCX 150      78.440  30.140  72.350  0.00  0.00            
ATOM   2392  C26 POPCX 150      77.740  29.840  73.670  0.00  0.00            
ATOM   2393  C27 POPCX 150      78.510  30.470  74.830  0.00  0.00            
ATOM   2394  C28 POPCX 150      77.870  30.170  76.190  0.00  0.00            
ATOM   2395  C29 POPCX 150      78.910  30.200  77.320  0.00  0.00            
ATOM   2396  C30 POPCX 150      78.400  29.810  78.710  0.00  0.00            
ATOM   2397  C31 POPCX 150      79.560  30.190  79.630  0.00  0.00            
ATOM   2398  C32 POPCX 150      76.720  22.460  61.870  0.00  0.00            
ATOM   2399  O33 POPCX 150      76.420  21.540  62.920  0.00  0.00            
ATOM   2400  C34 POPCX 150      77.030  20.340  62.670  0.00  0.00            
ATOM   2401  O35 POPCX 150      77.610  20.040  61.620  0.00  0.00            
ATOM   2402  C36 POPCX 150      76.510  19.310  63.660  0.00  0.00            
ATOM   2403  C37 POPCX 150      76.820  19.570  65.140  0.00  0.00            
ATOM   2404  C38 POPCX 150      76.130  18.440  65.890  0.00  0.00            
ATOM   2405  C39 POPCX 150      76.410  18.460  67.390  0.00  0.00            
ATOM   2406  C40 POPCX 150      75.890  17.140  67.970  0.00  0.00            
ATOM   2407  C41 POPCX 150      76.480  16.990  69.370  0.00  0.00            
ATOM   2408  C42 POPCX 150      75.940  18.000  70.380  0.00  0.00            
ATOM   2409  C43 POPCX 150      74.420  17.900  70.370  0.00  0.00            
ATOM   2410  C44 POPCX 150      73.760  18.750  71.450  0.00  0.00            
ATOM   2411  C45 POPCX 150      72.230  18.760  71.360  0.00  0.00            
ATOM   2412  C46 POPCX 150      71.670  19.520  72.560  0.00  0.00            
ATOM   2413  C47 POPCX 150      71.790  18.860  73.930  0.00  0.00            
ATOM   2414  C48 POPCX 150      71.110  19.780  74.960  0.00  0.00            
ATOM   2415  C49 POPCX 150      71.330  19.190  76.350  0.00  0.00            
ATOM   2416  C50 POPCX 150      70.670  20.000  77.470  0.00  0.00            
ATOM   2417  CA1 POPCX 150      79.230  30.080  81.120  0.00  0.00            
ATOM   2418  CA2 POPCX 150      79.270  28.660  81.690  0.00  0.00            
ATOM   2419  C1  POPCX 151      24.650  18.700  57.340  0.00  0.00            
ATOM   2420  C2  POPCX 151      25.110  20.730  56.290  0.00  0.00            
ATOM   2421  C3  POPCX 151      25.310  20.620  58.640  0.00  0.00            
ATOM   2422  N4  POPCX 151      24.500  20.160  57.500  0.00  0.00            
ATOM   2423  C5  POPCX 151      23.060  20.340  57.690  0.00  0.00            
ATOM   2424  C6  POPCX 151      22.340  21.690  57.720  0.00  0.00            
ATOM   2425  O7  POPCX 151      23.020  22.700  58.470  0.00  0.00            
ATOM   2426  P8  POPCX 151      22.300  24.080  58.050  0.00  0.00            
ATOM   2427  O9  POPCX 151      23.170  25.150  58.590  0.00  0.00            
ATOM   2428  O10 POPCX 151      22.070  24.060  56.590  0.00  0.00            
ATOM   2429  O11 POPCX 151      20.880  23.940  58.800  0.00  0.00            
ATOM   2430  C12 POPCX 151      21.010  24.330  60.170  0.00  0.00            
ATOM   2431  C13 POPCX 151      19.690  24.520  60.920  0.00  0.00            
ATOM   2432  O14 POPCX 151      19.950  25.150  62.180  0.00  0.00            
ATOM   2433  C15 POPCX 151      20.020  26.510  62.130  0.00  0.00            
ATOM   2434  O16 POPCX 151      19.970  27.150  61.080  0.00  0.00            
ATOM   2435  C17 POPCX 151      20.330  27.220  63.450  0.00  0.00            
ATOM   2436  C18 POPCX 151      19.420  26.580  64.490  0.00  0.00            
ATOM   2437  C19 POPCX 151      18.970  27.590  65.550  0.00  0.00            
ATOM   2438  C20 POPCX 151      20.210  28.190  66.200  0.00  0.00            
ATOM   2439  C21 POPCX 151      19.790  29.460  66.960  0.00  0.00            
ATOM   2440  C22 POPCX 151      21.020  30.250  67.420  0.00  0.00            
ATOM   2441  C23 POPCX 151      21.490  29.650  68.750  0.00  0.00            
ATOM   2442  C24 POPCX 151      22.660  30.450  69.300  0.00  0.00            
ATOM   2443  C25 POPCX 151      23.300  30.010  70.450  0.00  0.00            
ATOM   2444  C26 POPCX 151      22.680  28.780  71.120  0.00  0.00            
ATOM   2445  C27 POPCX 151      23.500  28.320  72.330  0.00  0.00            
ATOM   2446  C28 POPCX 151      22.730  27.160  72.980  0.00  0.00            
ATOM   2447  C29 POPCX 151      23.020  26.950  74.460  0.00  0.00            
ATOM   2448  C30 POPCX 151      22.280  25.740  75.010  0.00  0.00            
ATOM   2449  C31 POPCX 151      22.690  25.470  76.460  0.00  0.00            
ATOM   2450  C32 POPCX 151      19.040  23.160  61.130  0.00  0.00            
ATOM   2451  O33 POPCX 151      19.780  22.160  61.840  0.00  0.00            
ATOM   2452  C34 POPCX 151      19.010  21.100  62.190  0.00  0.00            
ATOM   2453  O35 POPCX 151      17.900  20.850  61.740  0.00  0.00            
ATOM   2454  C36 POPCX 151      19.620  20.080  63.170  0.00  0.00            
ATOM   2455  C37 POPCX 151      19.960  20.770  64.490  0.00  0.00            
ATOM   2456  C38 POPCX 151      18.880  21.580  65.200  0.00  0.00            
ATOM   2457  C39 POPCX 151      19.410  22.700  66.110  0.00  0.00            
ATOM   2458  C40 POPCX 151      18.280  23.340  66.920  0.00  0.00            
ATOM   2459  C41 POPCX 151      18.890  24.370  67.880  0.00  0.00            
ATOM   2460  C42 POPCX 151      17.890  24.900  68.910  0.00  0.00            
ATOM   2461  C43 POPCX 151      18.550  25.950  69.790  0.00  0.00            
ATOM   2462  C44 POPCX 151      17.600  26.450  70.880  0.00  0.00            
ATOM   2463  C45 POPCX 151      18.490  27.080  71.960  0.00  0.00            
ATOM   2464  C46 POPCX 151      17.700  27.430  73.220  0.00  0.00            
ATOM   2465  C47 POPCX 151      18.780  27.900  74.200  0.00  0.00            
ATOM   2466  C48 POPCX 151      18.340  28.870  75.300  0.00  0.00            
ATOM   2467  C49 POPCX 151      19.420  28.910  76.390  0.00  0.00            
ATOM   2468  C50 POPCX 151      19.030  30.030  77.350  0.00  0.00            
ATOM   2469  CA1 POPCX 151      21.980  24.220  76.970  0.00  0.00            
ATOM   2470  CA2 POPCX 151      20.530  24.530  77.350  0.00  0.00            
ATOM   2471  C1  POPCX 152      20.400  75.590  99.330  0.00  0.00            
ATOM   2472  C2  POPCX 152      20.850  75.150  97.040  0.00  0.00            
ATOM   2473  C3  POPCX 152      22.500  76.230  98.340  0.00  0.00            
ATOM   2474  N4  POPCX 152      21.050  76.130  98.130  0.00  0.00            
ATOM   2475  C5  POPCX 152      20.520  77.450  97.790  0.00  0.00            
ATOM   2476  C6  POPCX 152      19.020  77.730  97.740  0.00  0.00            
ATOM   2477  O7  POPCX 152      18.240  76.910  96.860  0.00  0.00            
ATOM   2478  P8  POPCX 152      16.680  77.100  97.210  0.00  0.00            
ATOM   2479  O9  POPCX 152      16.190  75.890  96.500  0.00  0.00            
ATOM   2480  O10 POPCX 152      16.590  77.220  98.680  0.00  0.00            
ATOM   2481  O11 POPCX 152      16.430  78.580  96.620  0.00  0.00            
ATOM   2482  C12 POPCX 152      16.440  78.380  95.200  0.00  0.00            
ATOM   2483  C13 POPCX 152      15.590  79.480  94.560  0.00  0.00            
ATOM   2484  O14 POPCX 152      15.720  79.530  93.130  0.00  0.00            
ATOM   2485  C15 POPCX 152      14.670  79.780  92.310  0.00  0.00            
ATOM   2486  O16 POPCX 152      13.590  80.050  92.840  0.00  0.00            
ATOM   2487  C17 POPCX 152      14.920  79.860  90.800  0.00  0.00            
ATOM   2488  C18 POPCX 152      14.550  81.220  90.210  0.00  0.00            
ATOM   2489  C19 POPCX 152      14.410  81.100  88.690  0.00  0.00            
ATOM   2490  C20 POPCX 152      14.130  82.560  88.330  0.00  0.00            
ATOM   2491  C21 POPCX 152      14.030  82.690  86.810  0.00  0.00            
ATOM   2492  C22 POPCX 152      15.160  81.940  86.100  0.00  0.00            
ATOM   2493  C23 POPCX 152      14.770  81.620  84.660  0.00  0.00            
ATOM   2494  C24 POPCX 152      14.680  82.950  83.910  0.00  0.00            
ATOM   2495  C25 POPCX 152      14.550  83.090  82.540  0.00  0.00            
ATOM   2496  C26 POPCX 152      14.640  81.850  81.650  0.00  0.00            
ATOM   2497  C27 POPCX 152      14.580  82.210  80.170  0.00  0.00            
ATOM   2498  C28 POPCX 152      14.670  80.900  79.380  0.00  0.00            
ATOM   2499  C29 POPCX 152      14.040  81.000  77.990  0.00  0.00            
ATOM   2500  C30 POPCX 152      14.480  79.770  77.200  0.00  0.00            
ATOM   2501  C31 POPCX 152      13.780  79.680  75.840  0.00  0.00            
ATOM   2502  C32 POPCX 152      15.880  80.810  95.260  0.00  0.00            
ATOM   2503  O33 POPCX 152      17.230  81.270  95.290  0.00  0.00            
ATOM   2504  C34 POPCX 152      17.460  82.220  94.340  0.00  0.00            
ATOM   2505  O35 POPCX 152      16.580  82.960  93.900  0.00  0.00            
ATOM   2506  C36 POPCX 152      18.900  82.500  93.880  0.00  0.00            
ATOM   2507  C37 POPCX 152      19.570  81.330  93.170  0.00  0.00            
ATOM   2508  C38 POPCX 152      19.700  79.990  93.900  0.00  0.00            
ATOM   2509  C39 POPCX 152      20.110  78.930  92.880  0.00  0.00            
ATOM   2510  C40 POPCX 152      20.210  77.650  93.710  0.00  0.00            
ATOM   2511  C41 POPCX 152      20.300  76.700  92.520  0.00  0.00            
ATOM   2512  C42 POPCX 152      20.640  75.290  93.020  0.00  0.00            
ATOM   2513  C43 POPCX 152      20.560  74.220  91.930  0.00  0.00            
ATOM   2514  C44 POPCX 152      21.630  74.460  90.870  0.00  0.00            
ATOM   2515  C45 POPCX 152      21.310  73.450  89.770  0.00  0.00            
ATOM   2516  C46 POPCX 152      22.200  73.710  88.550  0.00  0.00            
ATOM   2517  C47 POPCX 152      21.910  75.010  87.800  0.00  0.00            
ATOM   2518  C48 POPCX 152      23.030  75.400  86.840  0.00  0.00            
ATOM   2519  C49 POPCX 152      22.690  76.690  86.090  0.00  0.00            
ATOM   2520  C50 POPCX 152      23.780  76.960  85.060  0.00  0.00            
ATOM   2521  CA1 POPCX 152      13.640  78.290  75.230  0.00  0.00            
ATOM   2522  CA2 POPCX 152      13.140  78.300  73.780  0.00  0.00            
ATOM   2523  C1  POPCX 153       2.550  73.300  99.450  0.00  0.00            
ATOM   2524  C2  POPCX 153       2.850  75.230 100.620  0.00  0.00            
ATOM   2525  C3  POPCX 153       0.750  74.920  99.180  0.00  0.00            
ATOM   2526  N4  POPCX 153       2.190  74.720  99.400  0.00  0.00            
ATOM   2527  C5  POPCX 153       2.970  75.480  98.410  0.00  0.00            
ATOM   2528  C6  POPCX 153       2.870  75.300  96.900  0.00  0.00            
ATOM   2529  O7  POPCX 153       1.770  75.950  96.240  0.00  0.00            
ATOM   2530  P8  POPCX 153       1.370  75.290  94.820  0.00  0.00            
ATOM   2531  O9  POPCX 153       1.420  73.880  95.250  0.00  0.00            
ATOM   2532  O10 POPCX 153       0.040  75.950  94.690  0.00  0.00            
ATOM   2533  O11 POPCX 153       2.540  75.980  93.960  0.00  0.00            
ATOM   2534  C12 POPCX 153       2.080  77.170  93.310  0.00  0.00            
ATOM   2535  C13 POPCX 153       3.090  78.310  93.360  0.00  0.00            
ATOM   2536  O14 POPCX 153       2.880  79.380  92.430  0.00  0.00            
ATOM   2537  C15 POPCX 153       2.980  80.670  92.860  0.00  0.00            
ATOM   2538  O16 POPCX 153       3.210  80.940  94.040  0.00  0.00            
ATOM   2539  C17 POPCX 153       2.750  81.670  91.720  0.00  0.00            
ATOM   2540  C18 POPCX 153       1.410  81.470  91.010  0.00  0.00            
ATOM   2541  C19 POPCX 153       1.590  81.910  89.560  0.00  0.00            
ATOM   2542  C20 POPCX 153       0.240  81.830  88.840  0.00  0.00            
ATOM   2543  C21 POPCX 153       0.470  82.120  87.360  0.00  0.00            
ATOM   2544  C22 POPCX 153      -0.870  82.670  86.870  0.00  0.00            
ATOM   2545  C23 POPCX 153      -0.660  83.020  85.400  0.00  0.00            
ATOM   2546  C24 POPCX 153      -1.760  84.020  85.050  0.00  0.00            
ATOM   2547  C25 POPCX 153      -2.010  84.310  83.720  0.00  0.00            
ATOM   2548  C26 POPCX 153      -1.250  83.720  82.530  0.00  0.00            
ATOM   2549  C27 POPCX 153      -1.890  84.280  81.270  0.00  0.00            
ATOM   2550  C28 POPCX 153      -1.220  83.840  79.970  0.00  0.00            
ATOM   2551  C29 POPCX 153      -2.000  84.490  78.830  0.00  0.00            
ATOM   2552  C30 POPCX 153      -1.430  83.920  77.520  0.00  0.00            
ATOM   2553  C31 POPCX 153       0.050  84.240  77.350  0.00  0.00            
ATOM   2554  C32 POPCX 153       4.520  77.790  93.190  0.00  0.00            
ATOM   2555  O33 POPCX 153       4.690  77.050  91.970  0.00  0.00            
ATOM   2556  C34 POPCX 153       5.800  76.270  91.970  0.00  0.00            
ATOM   2557  O35 POPCX 153       6.490  76.130  92.980  0.00  0.00            
ATOM   2558  C36 POPCX 153       6.030  75.430  90.710  0.00  0.00            
ATOM   2559  C37 POPCX 153       7.340  75.780  89.980  0.00  0.00            
ATOM   2560  C38 POPCX 153       7.370  75.060  88.630  0.00  0.00            
ATOM   2561  C39 POPCX 153       6.130  75.400  87.810  0.00  0.00            
ATOM   2562  C40 POPCX 153       6.340  75.130  86.320  0.00  0.00            
ATOM   2563  C41 POPCX 153       5.240  75.740  85.450  0.00  0.00            
ATOM   2564  C42 POPCX 153       5.620  75.210  84.060  0.00  0.00            
ATOM   2565  C43 POPCX 153       4.600  75.480  82.950  0.00  0.00            
ATOM   2566  C44 POPCX 153       5.040  74.870  81.620  0.00  0.00            
ATOM   2567  C45 POPCX 153       3.780  75.070  80.760  0.00  0.00            
ATOM   2568  C46 POPCX 153       3.860  74.290  79.440  0.00  0.00            
ATOM   2569  C47 POPCX 153       5.220  74.560  78.780  0.00  0.00            
ATOM   2570  C48 POPCX 153       5.360  73.550  77.640  0.00  0.00            
ATOM   2571  C49 POPCX 153       4.160  73.620  76.690  0.00  0.00            
ATOM   2572  C50 POPCX 153       4.220  72.460  75.690  0.00  0.00            
ATOM   2573  CA1 POPCX 153       0.610  83.730  76.020  0.00  0.00            
ATOM   2574  CA2 POPCX 153       0.360  84.690  74.860  0.00  0.00            
ATOM   2575  C1  POPCX 154      21.240  59.840  50.120  0.00  0.00            
ATOM   2576  C2  POPCX 154      19.970  57.740  50.730  0.00  0.00            
ATOM   2577  C3  POPCX 154      19.060  59.360  49.220  0.00  0.00            
ATOM   2578  N4  POPCX 154      19.960  59.160  50.370  0.00  0.00            
ATOM   2579  C5  POPCX 154      19.140  59.810  51.410  0.00  0.00            
ATOM   2580  C6  POPCX 154      19.730  59.980  52.810  0.00  0.00            
ATOM   2581  O7  POPCX 154      18.790  60.810  53.500  0.00  0.00            
ATOM   2582  P8  POPCX 154      19.640  61.350  54.760  0.00  0.00            
ATOM   2583  O9  POPCX 154      20.860  61.790  54.040  0.00  0.00            
ATOM   2584  O10 POPCX 154      18.680  62.320  55.320  0.00  0.00            
ATOM   2585  O11 POPCX 154      19.660  59.840  55.330  0.00  0.00            
ATOM   2586  C12 POPCX 154      18.620  59.780  56.320  0.00  0.00            
ATOM   2587  C13 POPCX 154      18.400  58.350  56.790  0.00  0.00            
ATOM   2588  O14 POPCX 154      17.070  58.110  57.270  0.00  0.00            
ATOM   2589  C15 POPCX 154      16.730  56.820  57.560  0.00  0.00            
ATOM   2590  O16 POPCX 154      17.460  55.890  57.250  0.00  0.00            
ATOM   2591  C17 POPCX 154      15.400  56.570  58.270  0.00  0.00            
ATOM   2592  C18 POPCX 154      15.500  56.870  59.770  0.00  0.00            
ATOM   2593  C19 POPCX 154      16.240  55.890  60.690  0.00  0.00            
ATOM   2594  C20 POPCX 154      16.150  56.290  62.160  0.00  0.00            
ATOM   2595  C21 POPCX 154      17.180  55.420  62.880  0.00  0.00            
ATOM   2596  C22 POPCX 154      17.380  55.940  64.300  0.00  0.00            
ATOM   2597  C23 POPCX 154      18.620  55.370  65.000  0.00  0.00            
ATOM   2598  C24 POPCX 154      18.580  55.790  66.470  0.00  0.00            
ATOM   2599  C25 POPCX 154      19.570  55.610  67.430  0.00  0.00            
ATOM   2600  C26 POPCX 154      20.900  54.950  67.060  0.00  0.00            
ATOM   2601  C27 POPCX 154      21.780  54.800  68.310  0.00  0.00            
ATOM   2602  C28 POPCX 154      22.410  56.140  68.680  0.00  0.00            
ATOM   2603  C29 POPCX 154      23.540  55.940  69.690  0.00  0.00            
ATOM   2604  C30 POPCX 154      24.060  57.350  70.020  0.00  0.00            
ATOM   2605  C31 POPCX 154      25.420  57.390  70.710  0.00  0.00            
ATOM   2606  C32 POPCX 154      19.650  58.070  57.640  0.00  0.00            
ATOM   2607  O33 POPCX 154      19.980  58.960  58.710  0.00  0.00            
ATOM   2608  C34 POPCX 154      21.170  58.850  59.360  0.00  0.00            
ATOM   2609  O35 POPCX 154      21.950  57.970  58.990  0.00  0.00            
ATOM   2610  C36 POPCX 154      21.320  59.600  60.680  0.00  0.00            
ATOM   2611  C37 POPCX 154      20.510  58.910  61.780  0.00  0.00            
ATOM   2612  C38 POPCX 154      20.730  59.760  63.030  0.00  0.00            
ATOM   2613  C39 POPCX 154      20.250  59.020  64.290  0.00  0.00            
ATOM   2614  C40 POPCX 154      20.610  59.810  65.540  0.00  0.00            
ATOM   2615  C41 POPCX 154      20.430  59.020  66.840  0.00  0.00            
ATOM   2616  C42 POPCX 154      20.700  59.960  68.020  0.00  0.00            
ATOM   2617  C43 POPCX 154      20.320  59.240  69.310  0.00  0.00            
ATOM   2618  C44 POPCX 154      20.780  59.930  70.600  0.00  0.00            
ATOM   2619  C45 POPCX 154      22.250  60.260  70.830  0.00  0.00            
ATOM   2620  C46 POPCX 154      22.580  61.480  71.700  0.00  0.00            
ATOM   2621  C47 POPCX 154      22.050  62.790  71.110  0.00  0.00            
ATOM   2622  C48 POPCX 154      22.670  63.870  72.000  0.00  0.00            
ATOM   2623  C49 POPCX 154      24.170  63.710  72.200  0.00  0.00            
ATOM   2624  C50 POPCX 154      24.900  64.760  73.040  0.00  0.00            
ATOM   2625  CA1 POPCX 154      25.850  58.840  70.960  0.00  0.00            
ATOM   2626  CA2 POPCX 154      27.340  59.000  71.280  0.00  0.00            
ATOM   2627  C1  POPCX 155      72.610   1.770  99.480  0.00  0.00            
ATOM   2628  C2  POPCX 155      74.570   2.860  98.750  0.00  0.00            
ATOM   2629  C3  POPCX 155      72.710   4.050  99.880  0.00  0.00            
ATOM   2630  N4  POPCX 155      73.120   3.020  98.910  0.00  0.00            
ATOM   2631  C5  POPCX 155      72.400   3.160  97.640  0.00  0.00            
ATOM   2632  C6  POPCX 155      73.140   4.020  96.610  0.00  0.00            
ATOM   2633  O7  POPCX 155      73.360   5.420  96.850  0.00  0.00            
ATOM   2634  P8  POPCX 155      74.120   5.890  95.510  0.00  0.00            
ATOM   2635  O9  POPCX 155      74.170   7.370  95.600  0.00  0.00            
ATOM   2636  O10 POPCX 155      75.210   5.000  95.050  0.00  0.00            
ATOM   2637  O11 POPCX 155      72.950   5.600  94.440  0.00  0.00            
ATOM   2638  C12 POPCX 155      73.420   5.530  93.090  0.00  0.00            
ATOM   2639  C13 POPCX 155      72.200   5.220  92.220  0.00  0.00            
ATOM   2640  O14 POPCX 155      72.550   4.910  90.870  0.00  0.00            
ATOM   2641  C15 POPCX 155      71.980   3.790  90.350  0.00  0.00            
ATOM   2642  O16 POPCX 155      71.260   3.100  91.070  0.00  0.00            
ATOM   2643  C17 POPCX 155      72.120   3.510  88.860  0.00  0.00            
ATOM   2644  C18 POPCX 155      73.540   3.580  88.300  0.00  0.00            
ATOM   2645  C19 POPCX 155      73.380   3.510  86.780  0.00  0.00            
ATOM   2646  C20 POPCX 155      74.730   3.520  86.060  0.00  0.00            
ATOM   2647  C21 POPCX 155      74.590   4.090  84.640  0.00  0.00            
ATOM   2648  C22 POPCX 155      75.940   4.040  83.920  0.00  0.00            
ATOM   2649  C23 POPCX 155      75.910   5.050  82.760  0.00  0.00            
ATOM   2650  C24 POPCX 155      74.680   4.820  81.890  0.00  0.00            
ATOM   2651  C25 POPCX 155      74.350   5.640  80.810  0.00  0.00            
ATOM   2652  C26 POPCX 155      75.200   6.860  80.450  0.00  0.00            
ATOM   2653  C27 POPCX 155      74.650   7.570  79.210  0.00  0.00            
ATOM   2654  C28 POPCX 155      75.580   8.680  78.710  0.00  0.00            
ATOM   2655  C29 POPCX 155      74.990   9.460  77.530  0.00  0.00            
ATOM   2656  C30 POPCX 155      75.960  10.630  77.350  0.00  0.00            
ATOM   2657  C31 POPCX 155      75.730  11.610  76.200  0.00  0.00            
ATOM   2658  C32 POPCX 155      71.200   6.360  92.420  0.00  0.00            
ATOM   2659  O33 POPCX 155      71.520   7.510  91.620  0.00  0.00            
ATOM   2660  C34 POPCX 155      70.770   8.630  91.840  0.00  0.00            
ATOM   2661  O35 POPCX 155      69.790   8.550  92.580  0.00  0.00            
ATOM   2662  C36 POPCX 155      70.750   9.760  90.800  0.00  0.00            
ATOM   2663  C37 POPCX 155      71.420  11.070  91.190  0.00  0.00            
ATOM   2664  C38 POPCX 155      71.240  12.000  89.990  0.00  0.00            
ATOM   2665  C39 POPCX 155      71.920  11.420  88.750  0.00  0.00            
ATOM   2666  C40 POPCX 155      71.840  12.430  87.590  0.00  0.00            
ATOM   2667  C41 POPCX 155      70.370  12.590  87.220  0.00  0.00            
ATOM   2668  C42 POPCX 155      70.270  13.530  86.020  0.00  0.00            
ATOM   2669  C43 POPCX 155      71.050  14.850  86.060  0.00  0.00            
ATOM   2670  C44 POPCX 155      71.290  15.560  84.730  0.00  0.00            
ATOM   2671  C45 POPCX 155      72.100  16.820  85.050  0.00  0.00            
ATOM   2672  C46 POPCX 155      72.160  17.640  83.760  0.00  0.00            
ATOM   2673  C47 POPCX 155      73.210  18.740  83.750  0.00  0.00            
ATOM   2674  C48 POPCX 155      73.080  19.420  82.390  0.00  0.00            
ATOM   2675  C49 POPCX 155      74.050  20.590  82.240  0.00  0.00            
ATOM   2676  C50 POPCX 155      75.450  19.990  82.150  0.00  0.00            
ATOM   2677  CA1 POPCX 155      77.020  12.360  75.840  0.00  0.00            
ATOM   2678  CA2 POPCX 155      78.100  11.470  75.240  0.00  0.00            
ATOM   2679  C1  POPCX 156      37.470  35.740  57.310  0.00  0.00            
ATOM   2680  C2  POPCX 156      37.370  36.670  54.990  0.00  0.00            
ATOM   2681  C3  POPCX 156      37.520  38.010  56.800  0.00  0.00            
ATOM   2682  N4  POPCX 156      36.910  36.730  56.380  0.00  0.00            
ATOM   2683  C5  POPCX 156      35.460  36.500  56.430  0.00  0.00            
ATOM   2684  C6  POPCX 156      34.640  37.590  55.740  0.00  0.00            
ATOM   2685  O7  POPCX 156      33.290  37.160  55.900  0.00  0.00            
ATOM   2686  P8  POPCX 156      32.360  38.460  55.750  0.00  0.00            
ATOM   2687  O9  POPCX 156      32.900  38.870  54.430  0.00  0.00            
ATOM   2688  O10 POPCX 156      31.050  37.850  56.060  0.00  0.00            
ATOM   2689  O11 POPCX 156      32.960  39.090  57.100  0.00  0.00            
ATOM   2690  C12 POPCX 156      32.170  38.760  58.250  0.00  0.00            
ATOM   2691  C13 POPCX 156      32.530  39.680  59.420  0.00  0.00            
ATOM   2692  O14 POPCX 156      32.260  41.070  59.200  0.00  0.00            
ATOM   2693  C15 POPCX 156      31.050  41.680  59.340  0.00  0.00            
ATOM   2694  O16 POPCX 156      30.060  41.020  59.650  0.00  0.00            
ATOM   2695  C17 POPCX 156      30.980  43.190  59.100  0.00  0.00            
ATOM   2696  C18 POPCX 156      32.090  44.080  59.660  0.00  0.00            
ATOM   2697  C19 POPCX 156      31.820  44.280  61.150  0.00  0.00            
ATOM   2698  C20 POPCX 156      32.960  44.910  61.960  0.00  0.00            
ATOM   2699  C21 POPCX 156      32.670  45.040  63.450  0.00  0.00            
ATOM   2700  C22 POPCX 156      33.900  45.570  64.180  0.00  0.00            
ATOM   2701  C23 POPCX 156      34.100  44.680  65.410  0.00  0.00            
ATOM   2702  C24 POPCX 156      35.210  45.170  66.340  0.00  0.00            
ATOM   2703  C25 POPCX 156      35.350  44.310  67.430  0.00  0.00            
ATOM   2704  C26 POPCX 156      34.490  43.060  67.620  0.00  0.00            
ATOM   2705  C27 POPCX 156      34.760  42.300  68.920  0.00  0.00            
ATOM   2706  C28 POPCX 156      33.910  41.030  68.900  0.00  0.00            
ATOM   2707  C29 POPCX 156      34.070  40.150  70.150  0.00  0.00            
ATOM   2708  C30 POPCX 156      33.120  38.970  69.960  0.00  0.00            
ATOM   2709  C31 POPCX 156      33.430  37.810  70.910  0.00  0.00            
ATOM   2710  C32 POPCX 156      34.000  39.390  59.720  0.00  0.00            
ATOM   2711  O33 POPCX 156      34.170  38.090  60.280  0.00  0.00            
ATOM   2712  C34 POPCX 156      35.490  37.820  60.510  0.00  0.00            
ATOM   2713  O35 POPCX 156      36.330  38.230  59.700  0.00  0.00            
ATOM   2714  C36 POPCX 156      35.680  36.700  61.530  0.00  0.00            
ATOM   2715  C37 POPCX 156      35.910  35.350  60.830  0.00  0.00            
ATOM   2716  C38 POPCX 156      35.990  34.240  61.870  0.00  0.00            
ATOM   2717  C39 POPCX 156      34.700  34.010  62.670  0.00  0.00            
ATOM   2718  C40 POPCX 156      34.910  32.770  63.550  0.00  0.00            
ATOM   2719  C41 POPCX 156      33.550  32.420  64.140  0.00  0.00            
ATOM   2720  C42 POPCX 156      33.550  31.010  64.740  0.00  0.00            
ATOM   2721  C43 POPCX 156      32.390  30.670  65.680  0.00  0.00            
ATOM   2722  C44 POPCX 156      32.380  31.750  66.760  0.00  0.00            
ATOM   2723  C45 POPCX 156      31.180  31.630  67.710  0.00  0.00            
ATOM   2724  C46 POPCX 156      31.310  30.420  68.640  0.00  0.00            
ATOM   2725  C47 POPCX 156      32.620  30.610  69.420  0.00  0.00            
ATOM   2726  C48 POPCX 156      33.130  29.310  70.040  0.00  0.00            
ATOM   2727  C49 POPCX 156      34.480  29.590  70.700  0.00  0.00            
ATOM   2728  C50 POPCX 156      35.050  28.170  70.820  0.00  0.00            
ATOM   2729  CA1 POPCX 156      32.510  36.600  70.730  0.00  0.00            
ATOM   2730  CA2 POPCX 156      32.840  35.420  71.650  0.00  0.00            
ATOM   2731  C1  POPCX 157      86.160  80.440  57.160  0.00  0.00            
ATOM   2732  C2  POPCX 157      84.250  81.440  56.390  0.00  0.00            
ATOM   2733  C3  POPCX 157      84.170  80.070  58.380  0.00  0.00            
ATOM   2734  N4  POPCX 157      84.720  80.200  57.030  0.00  0.00            
ATOM   2735  C5  POPCX 157      84.610  79.020  56.150  0.00  0.00            
ATOM   2736  C6  POPCX 157      83.210  78.660  55.660  0.00  0.00            
ATOM   2737  O7  POPCX 157      82.230  78.320  56.650  0.00  0.00            
ATOM   2738  P8  POPCX 157      81.210  77.330  55.890  0.00  0.00            
ATOM   2739  O9  POPCX 157      80.050  77.440  56.810  0.00  0.00            
ATOM   2740  O10 POPCX 157      81.150  77.350  54.410  0.00  0.00            
ATOM   2741  O11 POPCX 157      82.140  76.070  56.270  0.00  0.00            
ATOM   2742  C12 POPCX 157      81.520  75.340  57.330  0.00  0.00            
ATOM   2743  C13 POPCX 157      82.500  74.260  57.780  0.00  0.00            
ATOM   2744  O14 POPCX 157      81.890  73.240  58.580  0.00  0.00            
ATOM   2745  C15 POPCX 157      82.380  71.970  58.550  0.00  0.00            
ATOM   2746  O16 POPCX 157      83.040  71.660  57.570  0.00  0.00            
ATOM   2747  C17 POPCX 157      81.680  70.920  59.420  0.00  0.00            
ATOM   2748  C18 POPCX 157      82.690  70.440  60.450  0.00  0.00            
ATOM   2749  C19 POPCX 157      81.830  69.650  61.440  0.00  0.00            
ATOM   2750  C20 POPCX 157      82.630  69.180  62.650  0.00  0.00            
ATOM   2751  C21 POPCX 157      81.550  69.030  63.720  0.00  0.00            
ATOM   2752  C22 POPCX 157      80.810  70.330  64.030  0.00  0.00            
ATOM   2753  C23 POPCX 157      79.980  70.010  65.270  0.00  0.00            
ATOM   2754  C24 POPCX 157      79.550  71.280  66.020  0.00  0.00            
ATOM   2755  C25 POPCX 157      78.810  71.140  67.180  0.00  0.00            
ATOM   2756  C26 POPCX 157      78.430  69.740  67.670  0.00  0.00            
ATOM   2757  C27 POPCX 157      77.670  69.790  69.000  0.00  0.00            
ATOM   2758  C28 POPCX 157      78.430  70.790  69.880  0.00  0.00            
ATOM   2759  C29 POPCX 157      78.010  70.870  71.350  0.00  0.00            
ATOM   2760  C30 POPCX 157      78.720  71.890  72.250  0.00  0.00            
ATOM   2761  C31 POPCX 157      78.050  71.870  73.630  0.00  0.00            
ATOM   2762  C32 POPCX 157      83.780  74.980  58.210  0.00  0.00            
ATOM   2763  O33 POPCX 157      83.580  75.880  59.310  0.00  0.00            
ATOM   2764  C34 POPCX 157      84.680  76.560  59.730  0.00  0.00            
ATOM   2765  O35 POPCX 157      85.620  76.680  58.950  0.00  0.00            
ATOM   2766  C36 POPCX 157      84.580  77.330  61.050  0.00  0.00            
ATOM   2767  C37 POPCX 157      85.640  76.830  62.030  0.00  0.00            
ATOM   2768  C38 POPCX 157      85.640  77.530  63.390  0.00  0.00            
ATOM   2769  C39 POPCX 157      86.610  76.900  64.400  0.00  0.00            
ATOM   2770  C40 POPCX 157      86.500  77.480  65.810  0.00  0.00            
ATOM   2771  C41 POPCX 157      87.340  76.820  66.910  0.00  0.00            
ATOM   2772  C42 POPCX 157      87.380  77.710  68.150  0.00  0.00            
ATOM   2773  C43 POPCX 157      88.260  77.290  69.330  0.00  0.00            
ATOM   2774  C44 POPCX 157      89.550  78.110  69.430  0.00  0.00            
ATOM   2775  C45 POPCX 157      90.510  77.400  70.390  0.00  0.00            
ATOM   2776  C46 POPCX 157      91.890  78.060  70.500  0.00  0.00            
ATOM   2777  C47 POPCX 157      92.670  77.110  71.420  0.00  0.00            
ATOM   2778  C48 POPCX 157      91.840  76.840  72.680  0.00  0.00            
ATOM   2779  C49 POPCX 157      92.630  76.090  73.760  0.00  0.00            
ATOM   2780  C50 POPCX 157      93.330  74.930  73.040  0.00  0.00            
ATOM   2781  CA1 POPCX 157      79.120  72.510  74.520  0.00  0.00            
ATOM   2782  CA2 POPCX 157      78.630  72.590  75.970  0.00  0.00            
ATOM   2783  C1  POPCX 158      81.600  53.730  49.890  0.00  0.00            
ATOM   2784  C2  POPCX 158      81.930  56.010  50.360  0.00  0.00            
ATOM   2785  C3  POPCX 158      83.450  54.880  48.950  0.00  0.00            
ATOM   2786  N4  POPCX 158      82.630  54.740  50.160  0.00  0.00            
ATOM   2787  C5  POPCX 158      83.430  54.550  51.380  0.00  0.00            
ATOM   2788  C6  POPCX 158      83.970  53.160  51.720  0.00  0.00            
ATOM   2789  O7  POPCX 158      84.820  52.610  50.710  0.00  0.00            
ATOM   2790  P8  POPCX 158      84.820  51.000  50.740  0.00  0.00            
ATOM   2791  O9  POPCX 158      83.410  50.670  51.040  0.00  0.00            
ATOM   2792  O10 POPCX 158      85.530  50.470  49.550  0.00  0.00            
ATOM   2793  O11 POPCX 158      85.720  50.750  52.050  0.00  0.00            
ATOM   2794  C12 POPCX 158      85.000  49.960  52.990  0.00  0.00            
ATOM   2795  C13 POPCX 158      85.840  49.620  54.220  0.00  0.00            
ATOM   2796  O14 POPCX 158      85.100  49.000  55.290  0.00  0.00            
ATOM   2797  C15 POPCX 158      85.910  48.460  56.230  0.00  0.00            
ATOM   2798  O16 POPCX 158      87.080  48.270  55.910  0.00  0.00            
ATOM   2799  C17 POPCX 158      85.350  48.320  57.650  0.00  0.00            
ATOM   2800  C18 POPCX 158      85.350  49.640  58.430  0.00  0.00            
ATOM   2801  C19 POPCX 158      85.200  49.430  59.940  0.00  0.00            
ATOM   2802  C20 POPCX 158      85.340  50.760  60.680  0.00  0.00            
ATOM   2803  C21 POPCX 158      85.420  50.450  62.170  0.00  0.00            
ATOM   2804  C22 POPCX 158      85.390  51.810  62.880  0.00  0.00            
ATOM   2805  C23 POPCX 158      85.490  51.470  64.370  0.00  0.00            
ATOM   2806  C24 POPCX 158      86.620  50.500  64.750  0.00  0.00            
ATOM   2807  C25 POPCX 158      86.730  50.070  66.060  0.00  0.00            
ATOM   2808  C26 POPCX 158      85.610  50.390  67.050  0.00  0.00            
ATOM   2809  C27 POPCX 158      86.020  49.990  68.470  0.00  0.00            
ATOM   2810  C28 POPCX 158      85.080  50.380  69.610  0.00  0.00            
ATOM   2811  C29 POPCX 158      85.480  49.510  70.810  0.00  0.00            
ATOM   2812  C30 POPCX 158      84.220  49.340  71.660  0.00  0.00            
ATOM   2813  C31 POPCX 158      83.900  50.720  72.220  0.00  0.00            
ATOM   2814  C32 POPCX 158      86.400  51.020  54.460  0.00  0.00            
ATOM   2815  O33 POPCX 158      85.550  52.060  54.960  0.00  0.00            
ATOM   2816  C34 POPCX 158      86.060  53.320  54.910  0.00  0.00            
ATOM   2817  O35 POPCX 158      87.170  53.510  54.390  0.00  0.00            
ATOM   2818  C36 POPCX 158      85.160  54.360  55.570  0.00  0.00            
ATOM   2819  C37 POPCX 158      85.470  54.400  57.070  0.00  0.00            
ATOM   2820  C38 POPCX 158      84.470  54.920  58.100  0.00  0.00            
ATOM   2821  C39 POPCX 158      84.950  54.710  59.540  0.00  0.00            
ATOM   2822  C40 POPCX 158      83.910  55.230  60.530  0.00  0.00            
ATOM   2823  C41 POPCX 158      84.280  55.150  62.010  0.00  0.00            
ATOM   2824  C42 POPCX 158      83.190  55.840  62.840  0.00  0.00            
ATOM   2825  C43 POPCX 158      83.380  55.640  64.340  0.00  0.00            
ATOM   2826  C44 POPCX 158      84.680  56.080  65.020  0.00  0.00            
ATOM   2827  C45 POPCX 158      84.840  55.580  66.460  0.00  0.00            
ATOM   2828  C46 POPCX 158      86.210  55.950  67.040  0.00  0.00            
ATOM   2829  C47 POPCX 158      86.270  55.160  68.350  0.00  0.00            
ATOM   2830  C48 POPCX 158      87.470  55.620  69.190  0.00  0.00            
ATOM   2831  C49 POPCX 158      87.250  55.110  70.620  0.00  0.00            
ATOM   2832  C50 POPCX 158      87.230  53.590  70.780  0.00  0.00            
ATOM   2833  CA1 POPCX 158      82.750  50.630  73.220  0.00  0.00            
ATOM   2834  CA2 POPCX 158      81.540  49.820  72.750  0.00  0.00            
ATOM   2835  C1  POPCX 159      69.990  78.120  50.760  0.00  0.00            
ATOM   2836  C2  POPCX 159      71.950  76.880  50.790  0.00  0.00            
ATOM   2837  C3  POPCX 159      69.990  76.020  51.640  0.00  0.00            
ATOM   2838  N4  POPCX 159      70.790  77.240  51.620  0.00  0.00            
ATOM   2839  C5  POPCX 159      71.170  77.870  52.900  0.00  0.00            
ATOM   2840  C6  POPCX 159      71.730  77.030  54.050  0.00  0.00            
ATOM   2841  O7  POPCX 159      73.080  76.580  53.900  0.00  0.00            
ATOM   2842  P8  POPCX 159      73.390  75.970  55.360  0.00  0.00            
ATOM   2843  O9  POPCX 159      72.250  75.210  55.910  0.00  0.00            
ATOM   2844  O10 POPCX 159      74.830  75.650  55.530  0.00  0.00            
ATOM   2845  O11 POPCX 159      73.350  77.350  56.200  0.00  0.00            
ATOM   2846  C12 POPCX 159      74.030  77.430  57.450  0.00  0.00            
ATOM   2847  C13 POPCX 159      73.550  78.620  58.290  0.00  0.00            
ATOM   2848  O14 POPCX 159      74.190  78.780  59.570  0.00  0.00            
ATOM   2849  C15 POPCX 159      75.470  79.220  59.580  0.00  0.00            
ATOM   2850  O16 POPCX 159      76.110  79.330  58.530  0.00  0.00            
ATOM   2851  C17 POPCX 159      76.130  79.570  60.920  0.00  0.00            
ATOM   2852  C18 POPCX 159      75.750  80.980  61.350  0.00  0.00            
ATOM   2853  C19 POPCX 159      76.230  81.120  62.800  0.00  0.00            
ATOM   2854  C20 POPCX 159      75.880  80.090  63.870  0.00  0.00            
ATOM   2855  C21 POPCX 159      76.600  80.650  65.100  0.00  0.00            
ATOM   2856  C22 POPCX 159      76.290  79.940  66.420  0.00  0.00            
ATOM   2857  C23 POPCX 159      77.430  80.190  67.410  0.00  0.00            
ATOM   2858  C24 POPCX 159      77.100  79.830  68.860  0.00  0.00            
ATOM   2859  C25 POPCX 159      78.090  79.750  69.830  0.00  0.00            
ATOM   2860  C26 POPCX 159      79.550  80.100  69.540  0.00  0.00            
ATOM   2861  C27 POPCX 159      80.490  80.760  70.560  0.00  0.00            
ATOM   2862  C28 POPCX 159      79.920  82.040  71.160  0.00  0.00            
ATOM   2863  C29 POPCX 159      81.060  82.910  71.710  0.00  0.00            
ATOM   2864  C30 POPCX 159      80.390  84.160  72.290  0.00  0.00            
ATOM   2865  C31 POPCX 159      81.410  85.110  72.910  0.00  0.00            
ATOM   2866  C32 POPCX 159      72.030  78.460  58.380  0.00  0.00            
ATOM   2867  O33 POPCX 159      71.840  77.160  58.930  0.00  0.00            
ATOM   2868  C34 POPCX 159      70.590  76.640  59.070  0.00  0.00            
ATOM   2869  O35 POPCX 159      69.610  77.190  58.550  0.00  0.00            
ATOM   2870  C36 POPCX 159      70.530  75.230  59.650  0.00  0.00            
ATOM   2871  C37 POPCX 159      70.500  75.050  61.170  0.00  0.00            
ATOM   2872  C38 POPCX 159      70.750  73.600  61.580  0.00  0.00            
ATOM   2873  C39 POPCX 159      71.200  73.640  63.040  0.00  0.00            
ATOM   2874  C40 POPCX 159      70.770  72.330  63.710  0.00  0.00            
ATOM   2875  C41 POPCX 159      71.060  72.550  65.190  0.00  0.00            
ATOM   2876  C42 POPCX 159      70.400  71.560  66.150  0.00  0.00            
ATOM   2877  C43 POPCX 159      70.770  71.850  67.610  0.00  0.00            
ATOM   2878  C44 POPCX 159      70.050  70.830  68.500  0.00  0.00            
ATOM   2879  C45 POPCX 159      70.720  70.640  69.860  0.00  0.00            
ATOM   2880  C46 POPCX 159      69.970  69.670  70.780  0.00  0.00            
ATOM   2881  C47 POPCX 159      68.600  70.280  71.050  0.00  0.00            
ATOM   2882  C48 POPCX 159      67.870  69.410  72.080  0.00  0.00            
ATOM   2883  C49 POPCX 159      66.540  70.080  72.410  0.00  0.00            
ATOM   2884  C50 POPCX 159      65.760  69.200  73.390  0.00  0.00            
ATOM   2885  CA1 POPCX 159      82.090  84.460  74.110  0.00  0.00            
ATOM   2886  CA2 POPCX 159      83.110  85.520  74.540  0.00  0.00            
ATOM   2887  C1  POPCX 160      42.760   3.300  51.110  0.00  0.00            
ATOM   2888  C2  POPCX 160      42.190   5.590  50.730  0.00  0.00            
ATOM   2889  C3  POPCX 160      44.320   4.770  50.510  0.00  0.00            
ATOM   2890  N4  POPCX 160      43.150   4.690  51.390  0.00  0.00            
ATOM   2891  C5  POPCX 160      43.250   5.000  52.830  0.00  0.00            
ATOM   2892  C6  POPCX 160      43.860   6.400  52.960  0.00  0.00            
ATOM   2893  O7  POPCX 160      43.340   6.940  54.180  0.00  0.00            
ATOM   2894  P8  POPCX 160      44.010   8.410  54.250  0.00  0.00            
ATOM   2895  O9  POPCX 160      43.870   9.010  52.910  0.00  0.00            
ATOM   2896  O10 POPCX 160      43.450   8.880  55.540  0.00  0.00            
ATOM   2897  O11 POPCX 160      45.470   7.770  54.510  0.00  0.00            
ATOM   2898  C12 POPCX 160      45.490   7.240  55.830  0.00  0.00            
ATOM   2899  C13 POPCX 160      46.460   6.060  55.960  0.00  0.00            
ATOM   2900  O14 POPCX 160      46.160   5.140  57.010  0.00  0.00            
ATOM   2901  C15 POPCX 160      46.680   3.890  57.140  0.00  0.00            
ATOM   2902  O16 POPCX 160      47.660   3.410  56.560  0.00  0.00            
ATOM   2903  C17 POPCX 160      46.370   3.340  58.540  0.00  0.00            
ATOM   2904  C18 POPCX 160      46.550   1.820  58.620  0.00  0.00            
ATOM   2905  C19 POPCX 160      46.100   1.280  59.980  0.00  0.00            
ATOM   2906  C20 POPCX 160      47.180   1.600  61.020  0.00  0.00            
ATOM   2907  C21 POPCX 160      46.660   0.990  62.320  0.00  0.00            
ATOM   2908  C22 POPCX 160      47.680   1.340  63.400  0.00  0.00            
ATOM   2909  C23 POPCX 160      47.230   0.880  64.790  0.00  0.00            
ATOM   2910  C24 POPCX 160      45.950   1.630  65.200  0.00  0.00            
ATOM   2911  C25 POPCX 160      45.270   1.610  66.410  0.00  0.00            
ATOM   2912  C26 POPCX 160      45.960   0.720  67.440  0.00  0.00            
ATOM   2913  C27 POPCX 160      45.570   1.090  68.870  0.00  0.00            
ATOM   2914  C28 POPCX 160      46.140   2.420  69.370  0.00  0.00            
ATOM   2915  C29 POPCX 160      45.500   2.730  70.720  0.00  0.00            
ATOM   2916  C30 POPCX 160      46.280   3.800  71.490  0.00  0.00            
ATOM   2917  C31 POPCX 160      45.610   4.170  72.820  0.00  0.00            
ATOM   2918  C32 POPCX 160      47.880   6.630  55.820  0.00  0.00            
ATOM   2919  O33 POPCX 160      48.110   7.680  56.770  0.00  0.00            
ATOM   2920  C34 POPCX 160      49.420   7.930  57.030  0.00  0.00            
ATOM   2921  O35 POPCX 160      50.280   7.260  56.450  0.00  0.00            
ATOM   2922  C36 POPCX 160      49.680   8.970  58.120  0.00  0.00            
ATOM   2923  C37 POPCX 160      49.750   8.370  59.520  0.00  0.00            
ATOM   2924  C38 POPCX 160      50.120   9.470  60.520  0.00  0.00            
ATOM   2925  C39 POPCX 160      50.090   8.870  61.930  0.00  0.00            
ATOM   2926  C40 POPCX 160      50.550   9.820  63.040  0.00  0.00            
ATOM   2927  C41 POPCX 160      50.510   8.950  64.290  0.00  0.00            
ATOM   2928  C42 POPCX 160      50.930   9.850  65.460  0.00  0.00            
ATOM   2929  C43 POPCX 160      51.490   9.310  66.770  0.00  0.00            
ATOM   2930  C44 POPCX 160      51.330  10.410  67.820  0.00  0.00            
ATOM   2931  C45 POPCX 160      51.740   9.880  69.200  0.00  0.00            
ATOM   2932  C46 POPCX 160      52.000  11.100  70.080  0.00  0.00            
ATOM   2933  C47 POPCX 160      52.220  10.570  71.500  0.00  0.00            
ATOM   2934  C48 POPCX 160      52.730  11.650  72.450  0.00  0.00            
ATOM   2935  C49 POPCX 160      52.660  11.500  73.980  0.00  0.00            
ATOM   2936  C50 POPCX 160      52.810  12.740  74.860  0.00  0.00            
ATOM   2937  CA1 POPCX 160      44.420   5.040  72.440  0.00  0.00            
ATOM   2938  CA2 POPCX 160      43.570   5.560  73.600  0.00  0.00            
ATOM   2939  C1  POPCX 161      62.090   5.150  96.860  0.00  0.00            
ATOM   2940  C2  POPCX 161      63.690   4.480  98.510  0.00  0.00            
ATOM   2941  C3  POPCX 161      62.280   6.360  98.760  0.00  0.00            
ATOM   2942  N4  POPCX 161      63.110   5.630  97.790  0.00  0.00            
ATOM   2943  C5  POPCX 161      64.200   6.320  97.080  0.00  0.00            
ATOM   2944  C6  POPCX 161      65.250   7.240  97.700  0.00  0.00            
ATOM   2945  O7  POPCX 161      65.730   8.210  96.760  0.00  0.00            
ATOM   2946  P8  POPCX 161      65.370   9.620  97.430  0.00  0.00            
ATOM   2947  O9  POPCX 161      64.000   9.380  97.950  0.00  0.00            
ATOM   2948  O10 POPCX 161      66.540   9.900  98.290  0.00  0.00            
ATOM   2949  O11 POPCX 161      65.410  10.700  96.240  0.00  0.00            
ATOM   2950  C12 POPCX 161      64.560  10.300  95.170  0.00  0.00            
ATOM   2951  C13 POPCX 161      64.290  11.430  94.170  0.00  0.00            
ATOM   2952  O14 POPCX 161      63.160  11.080  93.360  0.00  0.00            
ATOM   2953  C15 POPCX 161      62.700  12.010  92.480  0.00  0.00            
ATOM   2954  O16 POPCX 161      62.820  13.190  92.770  0.00  0.00            
ATOM   2955  C17 POPCX 161      61.920  11.290  91.370  0.00  0.00            
ATOM   2956  C18 POPCX 161      62.880  10.310  90.690  0.00  0.00            
ATOM   2957  C19 POPCX 161      62.430   9.740  89.340  0.00  0.00            
ATOM   2958  C20 POPCX 161      63.570   8.890  88.780  0.00  0.00            
ATOM   2959  C21 POPCX 161      63.160   8.210  87.480  0.00  0.00            
ATOM   2960  C22 POPCX 161      64.280   7.580  86.640  0.00  0.00            
ATOM   2961  C23 POPCX 161      63.940   7.100  85.230  0.00  0.00            
ATOM   2962  C24 POPCX 161      65.270   6.520  84.750  0.00  0.00            
ATOM   2963  C25 POPCX 161      65.360   6.170  83.410  0.00  0.00            
ATOM   2964  C26 POPCX 161      64.230   6.140  82.390  0.00  0.00            
ATOM   2965  C27 POPCX 161      64.770   5.590  81.060  0.00  0.00            
ATOM   2966  C28 POPCX 161      63.870   5.790  79.850  0.00  0.00            
ATOM   2967  C29 POPCX 161      64.510   4.970  78.730  0.00  0.00            
ATOM   2968  C30 POPCX 161      63.780   5.000  77.380  0.00  0.00            
ATOM   2969  C31 POPCX 161      64.380   3.980  76.420  0.00  0.00            
ATOM   2970  C32 POPCX 161      65.580  11.600  93.370  0.00  0.00            
ATOM   2971  O33 POPCX 161      65.980  10.550  92.480  0.00  0.00            
ATOM   2972  C34 POPCX 161      67.040  10.750  91.650  0.00  0.00            
ATOM   2973  O35 POPCX 161      67.970  11.450  92.020  0.00  0.00            
ATOM   2974  C36 POPCX 161      67.110   9.910  90.380  0.00  0.00            
ATOM   2975  C37 POPCX 161      66.620  10.730  89.180  0.00  0.00            
ATOM   2976  C38 POPCX 161      67.070   9.970  87.930  0.00  0.00            
ATOM   2977  C39 POPCX 161      66.790  10.740  86.640  0.00  0.00            
ATOM   2978  C40 POPCX 161      67.230  10.100  85.320  0.00  0.00            
ATOM   2979  C41 POPCX 161      66.560  10.930  84.220  0.00  0.00            
ATOM   2980  C42 POPCX 161      67.120  10.490  82.870  0.00  0.00            
ATOM   2981  C43 POPCX 161      67.020   9.010  82.500  0.00  0.00            
ATOM   2982  C44 POPCX 161      67.730   8.680  81.180  0.00  0.00            
ATOM   2983  C45 POPCX 161      67.130   9.220  79.880  0.00  0.00            
ATOM   2984  C46 POPCX 161      68.070   9.380  78.690  0.00  0.00            
ATOM   2985  C47 POPCX 161      67.310   9.910  77.470  0.00  0.00            
ATOM   2986  C48 POPCX 161      68.280  10.360  76.380  0.00  0.00            
ATOM   2987  C49 POPCX 161      69.330  11.350  76.880  0.00  0.00            
ATOM   2988  C50 POPCX 161      70.760  11.000  76.430  0.00  0.00            
ATOM   2989  CA1 POPCX 161      63.480   3.910  75.180  0.00  0.00            
ATOM   2990  CA2 POPCX 161      63.830   2.710  74.300  0.00  0.00            
ATOM   2991  C1  POPCX 162      39.100  62.890  51.590  0.00  0.00            
ATOM   2992  C2  POPCX 162      38.500  64.140  49.720  0.00  0.00            
ATOM   2993  C3  POPCX 162      40.190  64.930  51.210  0.00  0.00            
ATOM   2994  N4  POPCX 162      38.880  64.270  51.130  0.00  0.00            
ATOM   2995  C5  POPCX 162      37.970  65.040  51.990  0.00  0.00            
ATOM   2996  C6  POPCX 162      36.530  64.560  52.230  0.00  0.00            
ATOM   2997  O7  POPCX 162      35.790  65.460  53.050  0.00  0.00            
ATOM   2998  P8  POPCX 162      34.480  64.710  53.630  0.00  0.00            
ATOM   2999  O9  POPCX 162      33.540  65.820  53.860  0.00  0.00            
ATOM   3000  O10 POPCX 162      34.080  63.550  52.800  0.00  0.00            
ATOM   3001  O11 POPCX 162      35.220  64.190  54.960  0.00  0.00            
ATOM   3002  C12 POPCX 162      35.230  65.170  56.010  0.00  0.00            
ATOM   3003  C13 POPCX 162      36.280  64.950  57.110  0.00  0.00            
ATOM   3004  O14 POPCX 162      36.380  65.870  58.200  0.00  0.00            
ATOM   3005  C15 POPCX 162      35.410  65.830  59.150  0.00  0.00            
ATOM   3006  O16 POPCX 162      34.260  65.520  58.840  0.00  0.00            
ATOM   3007  C17 POPCX 162      35.720  66.590  60.440  0.00  0.00            
ATOM   3008  C18 POPCX 162      36.240  65.650  61.530  0.00  0.00            
ATOM   3009  C19 POPCX 162      36.720  66.210  62.870  0.00  0.00            
ATOM   3010  C20 POPCX 162      36.800  65.050  63.870  0.00  0.00            
ATOM   3011  C21 POPCX 162      36.940  65.520  65.320  0.00  0.00            
ATOM   3012  C22 POPCX 162      37.540  64.490  66.280  0.00  0.00            
ATOM   3013  C23 POPCX 162      37.330  64.960  67.720  0.00  0.00            
ATOM   3014  C24 POPCX 162      38.100  63.960  68.590  0.00  0.00            
ATOM   3015  C25 POPCX 162      38.100  64.260  69.950  0.00  0.00            
ATOM   3016  C26 POPCX 162      37.380  65.510  70.460  0.00  0.00            
ATOM   3017  C27 POPCX 162      37.080  65.560  71.960  0.00  0.00            
ATOM   3018  C28 POPCX 162      36.490  66.890  72.420  0.00  0.00            
ATOM   3019  C29 POPCX 162      35.020  66.630  72.780  0.00  0.00            
ATOM   3020  C30 POPCX 162      34.130  67.850  73.000  0.00  0.00            
ATOM   3021  C31 POPCX 162      32.650  67.470  73.150  0.00  0.00            
ATOM   3022  C32 POPCX 162      37.540  64.710  56.270  0.00  0.00            
ATOM   3023  O33 POPCX 162      38.040  63.370  56.230  0.00  0.00            
ATOM   3024  C34 POPCX 162      39.210  63.160  55.560  0.00  0.00            
ATOM   3025  O35 POPCX 162      39.560  63.850  54.610  0.00  0.00            
ATOM   3026  C36 POPCX 162      39.780  61.780  55.860  0.00  0.00            
ATOM   3027  C37 POPCX 162      41.150  61.860  56.530  0.00  0.00            
ATOM   3028  C38 POPCX 162      41.820  60.520  56.800  0.00  0.00            
ATOM   3029  C39 POPCX 162      41.220  59.940  58.080  0.00  0.00            
ATOM   3030  C40 POPCX 162      41.720  58.560  58.520  0.00  0.00            
ATOM   3031  C41 POPCX 162      40.760  58.100  59.620  0.00  0.00            
ATOM   3032  C42 POPCX 162      41.590  57.950  60.900  0.00  0.00            
ATOM   3033  C43 POPCX 162      40.630  57.340  61.920  0.00  0.00            
ATOM   3034  C44 POPCX 162      41.290  56.750  63.170  0.00  0.00            
ATOM   3035  C45 POPCX 162      40.330  56.250  64.250  0.00  0.00            
ATOM   3036  C46 POPCX 162      40.860  55.200  65.230  0.00  0.00            
ATOM   3037  C47 POPCX 162      39.850  54.700  66.270  0.00  0.00            
ATOM   3038  C48 POPCX 162      40.570  53.870  67.330  0.00  0.00            
ATOM   3039  C49 POPCX 162      39.530  53.580  68.420  0.00  0.00            
ATOM   3040  C50 POPCX 162      40.210  52.890  69.600  0.00  0.00            
ATOM   3041  CA1 POPCX 162      31.880  68.760  73.420  0.00  0.00            
ATOM   3042  CA2 POPCX 162      32.320  69.110  74.850  0.00  0.00            
ATOM   3043  C1  POPCX 163      45.890  80.920  94.730  0.00  0.00            
ATOM   3044  C2  POPCX 163      47.830  79.880  94.550  0.00  0.00            
ATOM   3045  C3  POPCX 163      47.220  80.820  96.690  0.00  0.00            
ATOM   3046  N4  POPCX 163      47.260  81.050  95.230  0.00  0.00            
ATOM   3047  C5  POPCX 163      47.830  82.340  94.820  0.00  0.00            
ATOM   3048  C6  POPCX 163      49.170  82.780  95.390  0.00  0.00            
ATOM   3049  O7  POPCX 163      49.760  83.880  94.700  0.00  0.00            
ATOM   3050  P8  POPCX 163      51.230  84.090  95.330  0.00  0.00            
ATOM   3051  O9  POPCX 163      51.730  85.450  95.030  0.00  0.00            
ATOM   3052  O10 POPCX 163      51.140  83.660  96.750  0.00  0.00            
ATOM   3053  O11 POPCX 163      51.940  82.960  94.440  0.00  0.00            
ATOM   3054  C12 POPCX 163      52.140  83.500  93.130  0.00  0.00            
ATOM   3055  C13 POPCX 163      53.180  82.710  92.330  0.00  0.00            
ATOM   3056  O14 POPCX 163      53.680  83.300  91.130  0.00  0.00            
ATOM   3057  C15 POPCX 163      54.610  84.300  91.170  0.00  0.00            
ATOM   3058  O16 POPCX 163      55.050  84.650  92.260  0.00  0.00            
ATOM   3059  C17 POPCX 163      54.840  85.130  89.910  0.00  0.00            
ATOM   3060  C18 POPCX 163      53.610  85.240  89.020  0.00  0.00            
ATOM   3061  C19 POPCX 163      53.850  86.020  87.720  0.00  0.00            
ATOM   3062  C20 POPCX 163      54.700  85.140  86.800  0.00  0.00            
ATOM   3063  C21 POPCX 163      54.940  85.600  85.360  0.00  0.00            
ATOM   3064  C22 POPCX 163      53.560  85.850  84.770  0.00  0.00            
ATOM   3065  C23 POPCX 163      53.660  86.050  83.250  0.00  0.00            
ATOM   3066  C24 POPCX 163      54.080  84.810  82.480  0.00  0.00            
ATOM   3067  C25 POPCX 163      55.280  84.700  81.780  0.00  0.00            
ATOM   3068  C26 POPCX 163      56.430  85.700  81.850  0.00  0.00            
ATOM   3069  C27 POPCX 163      57.560  85.370  80.880  0.00  0.00            
ATOM   3070  C28 POPCX 163      57.230  85.710  79.420  0.00  0.00            
ATOM   3071  C29 POPCX 163      56.790  87.170  79.270  0.00  0.00            
ATOM   3072  C30 POPCX 163      56.890  87.430  77.760  0.00  0.00            
ATOM   3073  C31 POPCX 163      58.210  86.920  77.180  0.00  0.00            
ATOM   3074  C32 POPCX 163      52.540  81.330  92.170  0.00  0.00            
ATOM   3075  O33 POPCX 163      51.250  81.210  91.570  0.00  0.00            
ATOM   3076  C34 POPCX 163      50.810  79.920  91.530  0.00  0.00            
ATOM   3077  O35 POPCX 163      51.480  78.980  91.930  0.00  0.00            
ATOM   3078  C36 POPCX 163      49.400  79.820  90.930  0.00  0.00            
ATOM   3079  C37 POPCX 163      49.470  79.990  89.420  0.00  0.00            
ATOM   3080  C38 POPCX 163      49.990  78.690  88.800  0.00  0.00            
ATOM   3081  C39 POPCX 163      49.370  78.290  87.460  0.00  0.00            
ATOM   3082  C40 POPCX 163      50.130  77.110  86.860  0.00  0.00            
ATOM   3083  C41 POPCX 163      49.960  77.020  85.340  0.00  0.00            
ATOM   3084  C42 POPCX 163      50.640  75.790  84.730  0.00  0.00            
ATOM   3085  C43 POPCX 163      50.420  75.610  83.230  0.00  0.00            
ATOM   3086  C44 POPCX 163      51.160  76.670  82.400  0.00  0.00            
ATOM   3087  C45 POPCX 163      51.070  76.260  80.930  0.00  0.00            
ATOM   3088  C46 POPCX 163      52.020  76.950  79.950  0.00  0.00            
ATOM   3089  C47 POPCX 163      51.680  76.230  78.650  0.00  0.00            
ATOM   3090  C48 POPCX 163      50.240  76.540  78.250  0.00  0.00            
ATOM   3091  C49 POPCX 163      49.860  75.890  76.920  0.00  0.00            
ATOM   3092  C50 POPCX 163      50.540  76.510  75.690  0.00  0.00            
ATOM   3093  CA1 POPCX 163      58.230  87.030  75.650  0.00  0.00            
ATOM   3094  CA2 POPCX 163      59.530  86.480  75.080  0.00  0.00            
ATOM   3095  C1  POPCX 164      33.890   1.340  98.420  0.00  0.00            
ATOM   3096  C2  POPCX 164      32.630   0.980 100.440  0.00  0.00            
ATOM   3097  C3  POPCX 164      34.160   2.590 100.460  0.00  0.00            
ATOM   3098  N4  POPCX 164      33.970   1.250  99.890  0.00  0.00            
ATOM   3099  C5  POPCX 164      34.860   0.170 100.340  0.00  0.00            
ATOM   3100  C6  POPCX 164      36.200  -0.020  99.630  0.00  0.00            
ATOM   3101  O7  POPCX 164      37.020   1.130  99.420  0.00  0.00            
ATOM   3102  P8  POPCX 164      38.110   0.740  98.300  0.00  0.00            
ATOM   3103  O9  POPCX 164      39.130   1.790  98.080  0.00  0.00            
ATOM   3104  O10 POPCX 164      38.540  -0.640  98.610  0.00  0.00            
ATOM   3105  O11 POPCX 164      36.980   0.810  97.160  0.00  0.00            
ATOM   3106  C12 POPCX 164      37.300  -0.190  96.180  0.00  0.00            
ATOM   3107  C13 POPCX 164      37.020   0.010  94.690  0.00  0.00            
ATOM   3108  O14 POPCX 164      37.520   1.300  94.310  0.00  0.00            
ATOM   3109  C15 POPCX 164      38.720   1.310  93.670  0.00  0.00            
ATOM   3110  O16 POPCX 164      39.520   0.430  93.980  0.00  0.00            
ATOM   3111  C17 POPCX 164      39.040   2.710  93.160  0.00  0.00            
ATOM   3112  C18 POPCX 164      37.750   3.440  92.800  0.00  0.00            
ATOM   3113  C19 POPCX 164      37.100   3.050  91.460  0.00  0.00            
ATOM   3114  C20 POPCX 164      35.760   3.760  91.640  0.00  0.00            
ATOM   3115  C21 POPCX 164      35.010   3.370  90.370  0.00  0.00            
ATOM   3116  C22 POPCX 164      33.850   4.350  90.150  0.00  0.00            
ATOM   3117  C23 POPCX 164      32.910   4.070  88.970  0.00  0.00            
ATOM   3118  C24 POPCX 164      33.710   4.050  87.670  0.00  0.00            
ATOM   3119  C25 POPCX 164      33.070   4.170  86.440  0.00  0.00            
ATOM   3120  C26 POPCX 164      31.540   4.080  86.440  0.00  0.00            
ATOM   3121  C27 POPCX 164      31.070   4.070  84.990  0.00  0.00            
ATOM   3122  C28 POPCX 164      31.400   5.490  84.510  0.00  0.00            
ATOM   3123  C29 POPCX 164      31.180   5.450  83.000  0.00  0.00            
ATOM   3124  C30 POPCX 164      31.330   6.870  82.450  0.00  0.00            
ATOM   3125  C31 POPCX 164      31.420   6.780  80.920  0.00  0.00            
ATOM   3126  C32 POPCX 164      35.490  -0.120  94.670  0.00  0.00            
ATOM   3127  O33 POPCX 164      34.930  -0.560  93.440  0.00  0.00            
ATOM   3128  C34 POPCX 164      33.590  -0.380  93.330  0.00  0.00            
ATOM   3129  O35 POPCX 164      32.940  -0.770  94.300  0.00  0.00            
ATOM   3130  C36 POPCX 164      33.180  -0.490  91.860  0.00  0.00            
ATOM   3131  C37 POPCX 164      31.710  -0.920  91.850  0.00  0.00            
ATOM   3132  C38 POPCX 164      31.320  -0.920  90.370  0.00  0.00            
ATOM   3133  C39 POPCX 164      29.870  -1.350  90.100  0.00  0.00            
ATOM   3134  C40 POPCX 164      29.660  -1.680  88.620  0.00  0.00            
ATOM   3135  C41 POPCX 164      29.850  -0.490  87.680  0.00  0.00            
ATOM   3136  C42 POPCX 164      29.470  -0.860  86.250  0.00  0.00            
ATOM   3137  C43 POPCX 164      29.430   0.350  85.320  0.00  0.00            
ATOM   3138  C44 POPCX 164      29.040  -0.160  83.930  0.00  0.00            
ATOM   3139  C45 POPCX 164      30.150  -0.930  83.220  0.00  0.00            
ATOM   3140  C46 POPCX 164      31.000  -0.220  82.160  0.00  0.00            
ATOM   3141  C47 POPCX 164      30.110   0.340  81.060  0.00  0.00            
ATOM   3142  C48 POPCX 164      30.490   1.800  80.790  0.00  0.00            
ATOM   3143  C49 POPCX 164      29.360   2.590  80.130  0.00  0.00            
ATOM   3144  C50 POPCX 164      28.920   1.950  78.810  0.00  0.00            
ATOM   3145  CA1 POPCX 164      31.620   8.150  80.280  0.00  0.00            
ATOM   3146  CA2 POPCX 164      31.540   7.940  78.770  0.00  0.00            
ATOM   3147  C1  POPCX 165      18.540  17.210 101.400  0.00  0.00            
ATOM   3148  C2  POPCX 165      16.330  17.780 101.760  0.00  0.00            
ATOM   3149  C3  POPCX 165      16.730  15.670 100.730  0.00  0.00            
ATOM   3150  N4  POPCX 165      17.200  17.060 100.820  0.00  0.00            
ATOM   3151  C5  POPCX 165      17.290  17.870  99.600  0.00  0.00            
ATOM   3152  C6  POPCX 165      16.460  17.370  98.420  0.00  0.00            
ATOM   3153  O7  POPCX 165      15.060  17.580  98.620  0.00  0.00            
ATOM   3154  P8  POPCX 165      14.560  19.080  98.290  0.00  0.00            
ATOM   3155  O9  POPCX 165      14.600  19.700  99.630  0.00  0.00            
ATOM   3156  O10 POPCX 165      15.420  19.510  97.160  0.00  0.00            
ATOM   3157  O11 POPCX 165      13.100  18.630  97.790  0.00  0.00            
ATOM   3158  C12 POPCX 165      13.400  18.090  96.500  0.00  0.00            
ATOM   3159  C13 POPCX 165      12.210  17.660  95.640  0.00  0.00            
ATOM   3160  O14 POPCX 165      12.550  16.710  94.620  0.00  0.00            
ATOM   3161  C15 POPCX 165      12.040  15.460  94.520  0.00  0.00            
ATOM   3162  O16 POPCX 165      10.860  15.280  94.820  0.00  0.00            
ATOM   3163  C17 POPCX 165      12.780  14.340  93.780  0.00  0.00            
ATOM   3164  C18 POPCX 165      13.080  14.780  92.340  0.00  0.00            
ATOM   3165  C19 POPCX 165      13.530  13.690  91.370  0.00  0.00            
ATOM   3166  C20 POPCX 165      13.320  14.160  89.930  0.00  0.00            
ATOM   3167  C21 POPCX 165      13.550  13.090  88.870  0.00  0.00            
ATOM   3168  C22 POPCX 165      13.340  13.580  87.430  0.00  0.00            
ATOM   3169  C23 POPCX 165      13.170  12.340  86.550  0.00  0.00            
ATOM   3170  C24 POPCX 165      12.820  12.690  85.100  0.00  0.00            
ATOM   3171  C25 POPCX 165      12.390  11.750  84.170  0.00  0.00            
ATOM   3172  C26 POPCX 165      12.350  10.300  84.660  0.00  0.00            
ATOM   3173  C27 POPCX 165      11.970   9.330  83.540  0.00  0.00            
ATOM   3174  C28 POPCX 165      10.660   9.600  82.800  0.00  0.00            
ATOM   3175  C29 POPCX 165       9.500   8.840  83.450  0.00  0.00            
ATOM   3176  C30 POPCX 165       8.130   9.200  82.860  0.00  0.00            
ATOM   3177  C31 POPCX 165       8.050   9.050  81.340  0.00  0.00            
ATOM   3178  C32 POPCX 165      11.570  18.950  95.160  0.00  0.00            
ATOM   3179  O33 POPCX 165      12.510  19.890  94.630  0.00  0.00            
ATOM   3180  C34 POPCX 165      12.110  21.170  94.410  0.00  0.00            
ATOM   3181  O35 POPCX 165      11.320  21.650  95.220  0.00  0.00            
ATOM   3182  C36 POPCX 165      13.020  22.020  93.510  0.00  0.00            
ATOM   3183  C37 POPCX 165      12.730  21.620  92.060  0.00  0.00            
ATOM   3184  C38 POPCX 165      13.560  22.260  90.940  0.00  0.00            
ATOM   3185  C39 POPCX 165      13.560  23.790  91.070  0.00  0.00            
ATOM   3186  C40 POPCX 165      13.990  24.450  89.760  0.00  0.00            
ATOM   3187  C41 POPCX 165      14.020  25.960  89.970  0.00  0.00            
ATOM   3188  C42 POPCX 165      14.260  26.600  88.600  0.00  0.00            
ATOM   3189  C43 POPCX 165      15.680  26.340  88.090  0.00  0.00            
ATOM   3190  C44 POPCX 165      15.790  27.100  86.760  0.00  0.00            
ATOM   3191  C45 POPCX 165      15.190  26.380  85.550  0.00  0.00            
ATOM   3192  C46 POPCX 165      15.420  27.220  84.290  0.00  0.00            
ATOM   3193  C47 POPCX 165      14.780  28.610  84.320  0.00  0.00            
ATOM   3194  C48 POPCX 165      15.210  29.370  83.070  0.00  0.00            
ATOM   3195  C49 POPCX 165      14.560  28.900  81.760  0.00  0.00            
ATOM   3196  C50 POPCX 165      14.940  29.570  80.440  0.00  0.00            
ATOM   3197  CA1 POPCX 165       8.110   7.550  81.020  0.00  0.00            
ATOM   3198  CA2 POPCX 165       8.420   7.370  79.530  0.00  0.00            
ATOM   3199  C1  POPCX 166      22.580  -0.960  97.920  0.00  0.00            
ATOM   3200  C2  POPCX 166      23.490  -3.160  98.520  0.00  0.00            
ATOM   3201  C3  POPCX 166      24.360  -1.190  99.530  0.00  0.00            
ATOM   3202  N4  POPCX 166      23.770  -1.730  98.300  0.00  0.00            
ATOM   3203  C5  POPCX 166      24.670  -1.580  97.150  0.00  0.00            
ATOM   3204  C6  POPCX 166      25.240  -0.180  96.970  0.00  0.00            
ATOM   3205  O7  POPCX 166      26.350  -0.160  96.070  0.00  0.00            
ATOM   3206  P8  POPCX 166      26.760   1.400  95.940  0.00  0.00            
ATOM   3207  O9  POPCX 166      26.900   1.900  97.320  0.00  0.00            
ATOM   3208  O10 POPCX 166      27.840   1.260  94.930  0.00  0.00            
ATOM   3209  O11 POPCX 166      25.400   1.670  95.120  0.00  0.00            
ATOM   3210  C12 POPCX 166      25.690   1.570  93.730  0.00  0.00            
ATOM   3211  C13 POPCX 166      24.490   1.850  92.810  0.00  0.00            
ATOM   3212  O14 POPCX 166      24.430   1.220  91.530  0.00  0.00            
ATOM   3213  C15 POPCX 166      23.910  -0.030  91.330  0.00  0.00            
ATOM   3214  O16 POPCX 166      23.700  -0.760  92.300  0.00  0.00            
ATOM   3215  C17 POPCX 166      24.230  -0.610  89.950  0.00  0.00            
ATOM   3216  C18 POPCX 166      23.030  -0.890  89.050  0.00  0.00            
ATOM   3217  C19 POPCX 166      23.610  -1.130  87.660  0.00  0.00            
ATOM   3218  C20 POPCX 166      22.630  -1.320  86.500  0.00  0.00            
ATOM   3219  C21 POPCX 166      23.200  -1.650  85.110  0.00  0.00            
ATOM   3220  C22 POPCX 166      23.720  -0.330  84.540  0.00  0.00            
ATOM   3221  C23 POPCX 166      24.290  -0.580  83.150  0.00  0.00            
ATOM   3222  C24 POPCX 166      25.050   0.700  82.810  0.00  0.00            
ATOM   3223  C25 POPCX 166      25.310   0.880  81.460  0.00  0.00            
ATOM   3224  C26 POPCX 166      24.930  -0.130  80.370  0.00  0.00            
ATOM   3225  C27 POPCX 166      25.300   0.630  79.090  0.00  0.00            
ATOM   3226  C28 POPCX 166      24.920   0.000  77.750  0.00  0.00            
ATOM   3227  C29 POPCX 166      23.440  -0.390  77.690  0.00  0.00            
ATOM   3228  C30 POPCX 166      22.900  -0.480  76.270  0.00  0.00            
ATOM   3229  C31 POPCX 166      21.370  -0.620  76.370  0.00  0.00            
ATOM   3230  C32 POPCX 166      24.290   3.360  92.850  0.00  0.00            
ATOM   3231  O33 POPCX 166      25.490   4.100  92.570  0.00  0.00            
ATOM   3232  C34 POPCX 166      25.280   5.440  92.480  0.00  0.00            
ATOM   3233  O35 POPCX 166      24.270   6.040  92.860  0.00  0.00            
ATOM   3234  C36 POPCX 166      26.330   6.400  91.920  0.00  0.00            
ATOM   3235  C37 POPCX 166      25.810   7.070  90.650  0.00  0.00            
ATOM   3236  C38 POPCX 166      25.320   6.120  89.560  0.00  0.00            
ATOM   3237  C39 POPCX 166      25.190   6.830  88.210  0.00  0.00            
ATOM   3238  C40 POPCX 166      24.520   8.190  88.400  0.00  0.00            
ATOM   3239  C41 POPCX 166      24.610   8.810  87.000  0.00  0.00            
ATOM   3240  C42 POPCX 166      23.390   8.310  86.230  0.00  0.00            
ATOM   3241  C43 POPCX 166      23.640   8.610  84.750  0.00  0.00            
ATOM   3242  C44 POPCX 166      22.360   8.240  83.980  0.00  0.00            
ATOM   3243  C45 POPCX 166      22.640   8.630  82.530  0.00  0.00            
ATOM   3244  C46 POPCX 166      21.410   8.540  81.630  0.00  0.00            
ATOM   3245  C47 POPCX 166      21.870   8.390  80.170  0.00  0.00            
ATOM   3246  C48 POPCX 166      20.680   8.230  79.220  0.00  0.00            
ATOM   3247  C49 POPCX 166      20.960   7.910  77.760  0.00  0.00            
ATOM   3248  C50 POPCX 166      19.720   7.640  76.890  0.00  0.00            
ATOM   3249  CA1 POPCX 166      20.860   0.540  77.230  0.00  0.00            
ATOM   3250  CA2 POPCX 166      19.340   0.640  77.280  0.00  0.00            
ATOM   3251  C1  POPCX 167      86.840  66.620  93.740  0.00  0.00            
ATOM   3252  C2  POPCX 167      86.470  67.710  91.840  0.00  0.00            
ATOM   3253  C3  POPCX 167      85.360  68.420  93.820  0.00  0.00            
ATOM   3254  N4  POPCX 167      85.720  67.240  93.010  0.00  0.00            
ATOM   3255  C5  POPCX 167      84.610  66.400  92.550  0.00  0.00            
ATOM   3256  C6  POPCX 167      83.710  65.700  93.580  0.00  0.00            
ATOM   3257  O7  POPCX 167      82.740  64.900  92.900  0.00  0.00            
ATOM   3258  P8  POPCX 167      81.390  64.710  93.760  0.00  0.00            
ATOM   3259  O9  POPCX 167      80.830  63.670  92.880  0.00  0.00            
ATOM   3260  O10 POPCX 167      82.000  64.340  95.060  0.00  0.00            
ATOM   3261  O11 POPCX 167      80.930  66.240  93.520  0.00  0.00            
ATOM   3262  C12 POPCX 167      80.200  66.410  92.300  0.00  0.00            
ATOM   3263  C13 POPCX 167      79.920  67.890  91.980  0.00  0.00            
ATOM   3264  O14 POPCX 167      78.640  68.180  91.430  0.00  0.00            
ATOM   3265  C15 POPCX 167      77.540  68.150  92.220  0.00  0.00            
ATOM   3266  O16 POPCX 167      77.650  67.890  93.420  0.00  0.00            
ATOM   3267  C17 POPCX 167      76.220  68.660  91.620  0.00  0.00            
ATOM   3268  C18 POPCX 167      75.330  67.520  91.130  0.00  0.00            
ATOM   3269  C19 POPCX 167      75.690  67.200  89.680  0.00  0.00            
ATOM   3270  C20 POPCX 167      74.760  66.120  89.110  0.00  0.00            
ATOM   3271  C21 POPCX 167      75.110  65.650  87.700  0.00  0.00            
ATOM   3272  C22 POPCX 167      74.220  64.600  87.030  0.00  0.00            
ATOM   3273  C23 POPCX 167      74.790  64.340  85.640  0.00  0.00            
ATOM   3274  C24 POPCX 167      75.960  63.360  85.640  0.00  0.00            
ATOM   3275  C25 POPCX 167      76.700  63.130  84.480  0.00  0.00            
ATOM   3276  C26 POPCX 167      76.280  63.690  83.120  0.00  0.00            
ATOM   3277  C27 POPCX 167      76.930  63.110  81.860  0.00  0.00            
ATOM   3278  C28 POPCX 167      76.530  63.870  80.600  0.00  0.00            
ATOM   3279  C29 POPCX 167      77.210  63.130  79.450  0.00  0.00            
ATOM   3280  C30 POPCX 167      77.250  64.070  78.240  0.00  0.00            
ATOM   3281  C31 POPCX 167      77.980  63.620  76.980  0.00  0.00            
ATOM   3282  C32 POPCX 167      81.190  68.350  91.250  0.00  0.00            
ATOM   3283  O33 POPCX 167      81.660  67.510  90.190  0.00  0.00            
ATOM   3284  C34 POPCX 167      82.780  67.970  89.580  0.00  0.00            
ATOM   3285  O35 POPCX 167      83.730  68.440  90.200  0.00  0.00            
ATOM   3286  C36 POPCX 167      83.070  67.270  88.250  0.00  0.00            
ATOM   3287  C37 POPCX 167      84.250  67.960  87.550  0.00  0.00            
ATOM   3288  C38 POPCX 167      84.420  67.380  86.150  0.00  0.00            
ATOM   3289  C39 POPCX 167      85.460  68.180  85.380  0.00  0.00            
ATOM   3290  C40 POPCX 167      85.430  68.020  83.860  0.00  0.00            
ATOM   3291  C41 POPCX 167      86.380  69.080  83.280  0.00  0.00            
ATOM   3292  C42 POPCX 167      86.340  69.120  81.750  0.00  0.00            
ATOM   3293  C43 POPCX 167      86.830  67.780  81.210  0.00  0.00            
ATOM   3294  C44 POPCX 167      86.860  68.010  79.700  0.00  0.00            
ATOM   3295  C45 POPCX 167      87.470  66.800  78.990  0.00  0.00            
ATOM   3296  C46 POPCX 167      87.560  67.100  77.490  0.00  0.00            
ATOM   3297  C47 POPCX 167      86.300  66.580  76.790  0.00  0.00            
ATOM   3298  C48 POPCX 167      86.560  66.690  75.290  0.00  0.00            
ATOM   3299  C49 POPCX 167      86.780  68.140  74.850  0.00  0.00            
ATOM   3300  C50 POPCX 167      86.500  68.220  73.340  0.00  0.00            
ATOM   3301  CA1 POPCX 167      77.440  62.350  76.320  0.00  0.00            
ATOM   3302  CA2 POPCX 167      78.000  62.140  74.910  0.00  0.00            
ATOM   3303  C1  POPCX 168       4.990   2.840  52.230  0.00  0.00            
ATOM   3304  C2  POPCX 168       6.890   3.370  50.760  0.00  0.00            
ATOM   3305  C3  POPCX 168       7.030   1.850  52.680  0.00  0.00            
ATOM   3306  N4  POPCX 168       6.440   3.080  52.130  0.00  0.00            
ATOM   3307  C5  POPCX 168       7.050   4.050  53.060  0.00  0.00            
ATOM   3308  C6  POPCX 168       6.690   5.530  52.960  0.00  0.00            
ATOM   3309  O7  POPCX 168       6.800   6.210  54.210  0.00  0.00            
ATOM   3310  P8  POPCX 168       6.300   7.740  54.140  0.00  0.00            
ATOM   3311  O9  POPCX 168       6.960   8.400  55.300  0.00  0.00            
ATOM   3312  O10 POPCX 168       6.580   8.190  52.760  0.00  0.00            
ATOM   3313  O11 POPCX 168       4.800   7.330  54.530  0.00  0.00            
ATOM   3314  C12 POPCX 168       4.690   7.100  55.940  0.00  0.00            
ATOM   3315  C13 POPCX 168       3.580   6.190  56.470  0.00  0.00            
ATOM   3316  O14 POPCX 168       2.900   6.530  57.680  0.00  0.00            
ATOM   3317  C15 POPCX 168       2.000   7.550  57.700  0.00  0.00            
ATOM   3318  O16 POPCX 168       1.850   8.300  56.740  0.00  0.00            
ATOM   3319  C17 POPCX 168       1.410   7.960  59.060  0.00  0.00            
ATOM   3320  C18 POPCX 168       1.330   6.760  60.010  0.00  0.00            
ATOM   3321  C19 POPCX 168       0.500   7.100  61.250  0.00  0.00            
ATOM   3322  C20 POPCX 168       0.540   5.870  62.160  0.00  0.00            
ATOM   3323  C21 POPCX 168      -0.540   6.140  63.210  0.00  0.00            
ATOM   3324  C22 POPCX 168      -0.590   5.140  64.370  0.00  0.00            
ATOM   3325  C23 POPCX 168      -1.690   5.500  65.370  0.00  0.00            
ATOM   3326  C24 POPCX 168      -1.750   4.320  66.350  0.00  0.00            
ATOM   3327  C25 POPCX 168      -2.490   4.450  67.520  0.00  0.00            
ATOM   3328  C26 POPCX 168      -3.130   5.820  67.740  0.00  0.00            
ATOM   3329  C27 POPCX 168      -3.610   5.870  69.200  0.00  0.00            
ATOM   3330  C28 POPCX 168      -3.910   7.310  69.620  0.00  0.00            
ATOM   3331  C29 POPCX 168      -4.790   7.470  70.860  0.00  0.00            
ATOM   3332  C30 POPCX 168      -6.230   7.000  70.630  0.00  0.00            
ATOM   3333  C31 POPCX 168      -6.860   6.580  71.960  0.00  0.00            
ATOM   3334  C32 POPCX 168       4.140   4.770  56.300  0.00  0.00            
ATOM   3335  O33 POPCX 168       5.140   4.430  57.260  0.00  0.00            
ATOM   3336  C34 POPCX 168       5.680   3.230  56.910  0.00  0.00            
ATOM   3337  O35 POPCX 168       5.320   2.560  55.950  0.00  0.00            
ATOM   3338  C36 POPCX 168       6.770   2.710  57.860  0.00  0.00            
ATOM   3339  C37 POPCX 168       6.030   1.840  58.880  0.00  0.00            
ATOM   3340  C38 POPCX 168       6.980   1.660  60.070  0.00  0.00            
ATOM   3341  C39 POPCX 168       6.540   0.580  61.060  0.00  0.00            
ATOM   3342  C40 POPCX 168       7.460   0.690  62.270  0.00  0.00            
ATOM   3343  C41 POPCX 168       7.270  -0.490  63.230  0.00  0.00            
ATOM   3344  C42 POPCX 168       8.060  -0.180  64.500  0.00  0.00            
ATOM   3345  C43 POPCX 168       7.300   0.910  65.250  0.00  0.00            
ATOM   3346  C44 POPCX 168       7.930   1.220  66.610  0.00  0.00            
ATOM   3347  C45 POPCX 168       6.810   1.860  67.440  0.00  0.00            
ATOM   3348  C46 POPCX 168       7.060   2.190  68.910  0.00  0.00            
ATOM   3349  C47 POPCX 168       6.870   0.900  69.710  0.00  0.00            
ATOM   3350  C48 POPCX 168       7.230   1.080  71.190  0.00  0.00            
ATOM   3351  C49 POPCX 168       8.750   1.030  71.340  0.00  0.00            
ATOM   3352  C50 POPCX 168       9.260   1.240  72.770  0.00  0.00            
ATOM   3353  CA1 POPCX 168      -7.100   7.790  72.870  0.00  0.00            
ATOM   3354  CA2 POPCX 168      -7.870   7.210  74.060  0.00  0.00            
ATOM   3355  C1  POPCX 169      36.530  68.060  94.130  0.00  0.00            
ATOM   3356  C2  POPCX 169      37.390  66.350  95.530  0.00  0.00            
ATOM   3357  C3  POPCX 169      38.610  68.340  95.070  0.00  0.00            
ATOM   3358  N4  POPCX 169      37.750  67.310  94.470  0.00  0.00            
ATOM   3359  C5  POPCX 169      38.380  66.600  93.350  0.00  0.00            
ATOM   3360  C6  POPCX 169      37.650  65.550  92.510  0.00  0.00            
ATOM   3361  O7  POPCX 169      36.570  66.030  91.710  0.00  0.00            
ATOM   3362  P8  POPCX 169      36.420  65.120  90.390  0.00  0.00            
ATOM   3363  O9  POPCX 169      36.480  63.710  90.850  0.00  0.00            
ATOM   3364  O10 POPCX 169      35.230  65.610  89.670  0.00  0.00            
ATOM   3365  O11 POPCX 169      37.850  65.280  89.660  0.00  0.00            
ATOM   3366  C12 POPCX 169      37.730  66.400  88.770  0.00  0.00            
ATOM   3367  C13 POPCX 169      39.050  66.800  88.130  0.00  0.00            
ATOM   3368  O14 POPCX 169      39.080  68.140  87.610  0.00  0.00            
ATOM   3369  C15 POPCX 169      40.010  68.950  88.200  0.00  0.00            
ATOM   3370  O16 POPCX 169      40.750  68.570  89.100  0.00  0.00            
ATOM   3371  C17 POPCX 169      40.020  70.450  87.870  0.00  0.00            
ATOM   3372  C18 POPCX 169      38.630  70.990  88.200  0.00  0.00            
ATOM   3373  C19 POPCX 169      38.450  72.360  87.550  0.00  0.00            
ATOM   3374  C20 POPCX 169      38.860  72.330  86.070  0.00  0.00            
ATOM   3375  C21 POPCX 169      38.260  73.580  85.420  0.00  0.00            
ATOM   3376  C22 POPCX 169      38.570  73.470  83.920  0.00  0.00            
ATOM   3377  C23 POPCX 169      37.890  74.610  83.160  0.00  0.00            
ATOM   3378  C24 POPCX 169      37.890  74.300  81.660  0.00  0.00            
ATOM   3379  C25 POPCX 169      37.210  75.170  80.810  0.00  0.00            
ATOM   3380  C26 POPCX 169      36.580  76.470  81.320  0.00  0.00            
ATOM   3381  C27 POPCX 169      35.750  77.200  80.250  0.00  0.00            
ATOM   3382  C28 POPCX 169      35.540  78.640  80.700  0.00  0.00            
ATOM   3383  C29 POPCX 169      34.900  79.550  79.650  0.00  0.00            
ATOM   3384  C30 POPCX 169      34.960  81.020  80.070  0.00  0.00            
ATOM   3385  C31 POPCX 169      34.520  81.990  78.960  0.00  0.00            
ATOM   3386  C32 POPCX 169      39.540  65.690  87.200  0.00  0.00            
ATOM   3387  O33 POPCX 169      38.600  65.050  86.330  0.00  0.00            
ATOM   3388  C34 POPCX 169      39.100  64.380  85.250  0.00  0.00            
ATOM   3389  O35 POPCX 169      40.210  64.590  84.770  0.00  0.00            
ATOM   3390  C36 POPCX 169      38.060  63.560  84.490  0.00  0.00            
ATOM   3391  C37 POPCX 169      38.240  63.490  82.970  0.00  0.00            
ATOM   3392  C38 POPCX 169      38.080  64.910  82.410  0.00  0.00            
ATOM   3393  C39 POPCX 169      38.140  64.910  80.880  0.00  0.00            
ATOM   3394  C40 POPCX 169      38.080  66.360  80.390  0.00  0.00            
ATOM   3395  C41 POPCX 169      38.280  66.380  78.880  0.00  0.00            
ATOM   3396  C42 POPCX 169      38.800  67.760  78.450  0.00  0.00            
ATOM   3397  C43 POPCX 169      39.080  67.830  76.950  0.00  0.00            
ATOM   3398  C44 POPCX 169      39.460  69.240  76.490  0.00  0.00            
ATOM   3399  C45 POPCX 169      39.920  69.340  75.030  0.00  0.00            
ATOM   3400  C46 POPCX 169      40.340  70.760  74.650  0.00  0.00            
ATOM   3401  C47 POPCX 169      40.710  70.850  73.170  0.00  0.00            
ATOM   3402  C48 POPCX 169      39.560  70.290  72.330  0.00  0.00            
ATOM   3403  C49 POPCX 169      39.880  70.290  70.840  0.00  0.00            
ATOM   3404  C50 POPCX 169      38.620  69.810  70.120  0.00  0.00            
ATOM   3405  CA1 POPCX 169      34.520  83.400  79.560  0.00  0.00            
ATOM   3406  CA2 POPCX 169      33.400  83.520  80.600  0.00  0.00            
ATOM   3407  C1  POPCX 170      11.020  39.510  57.420  0.00  0.00            
ATOM   3408  C2  POPCX 170       9.640  40.060  55.550  0.00  0.00            
ATOM   3409  C3  POPCX 170      12.110  39.820  55.440  0.00  0.00            
ATOM   3410  N4  POPCX 170      10.940  40.310  56.190  0.00  0.00            
ATOM   3411  C5  POPCX 170      11.050  41.730  56.560  0.00  0.00            
ATOM   3412  C6  POPCX 170      11.530  42.740  55.520  0.00  0.00            
ATOM   3413  O7  POPCX 170      12.880  43.130  55.780  0.00  0.00            
ATOM   3414  P8  POPCX 170      13.150  44.570  55.110  0.00  0.00            
ATOM   3415  O9  POPCX 170      14.420  45.200  55.530  0.00  0.00            
ATOM   3416  O10 POPCX 170      12.920  44.450  53.650  0.00  0.00            
ATOM   3417  O11 POPCX 170      11.980  45.460  55.760  0.00  0.00            
ATOM   3418  C12 POPCX 170      12.580  46.020  56.940  0.00  0.00            
ATOM   3419  C13 POPCX 170      11.500  46.720  57.760  0.00  0.00            
ATOM   3420  O14 POPCX 170      11.970  47.430  58.910  0.00  0.00            
ATOM   3421  C15 POPCX 170      11.160  48.290  59.600  0.00  0.00            
ATOM   3422  O16 POPCX 170       9.960  48.410  59.360  0.00  0.00            
ATOM   3423  C17 POPCX 170      11.750  48.840  60.900  0.00  0.00            
ATOM   3424  C18 POPCX 170      11.980  47.790  61.980  0.00  0.00            
ATOM   3425  C19 POPCX 170      11.990  48.500  63.340  0.00  0.00            
ATOM   3426  C20 POPCX 170      12.040  47.610  64.580  0.00  0.00            
ATOM   3427  C21 POPCX 170      11.960  48.270  65.960  0.00  0.00            
ATOM   3428  C22 POPCX 170      11.880  47.140  66.990  0.00  0.00            
ATOM   3429  C23 POPCX 170      11.760  47.740  68.390  0.00  0.00            
ATOM   3430  C24 POPCX 170      12.910  48.710  68.640  0.00  0.00            
ATOM   3431  C25 POPCX 170      13.190  49.010  69.970  0.00  0.00            
ATOM   3432  C26 POPCX 170      12.240  48.560  71.080  0.00  0.00            
ATOM   3433  C27 POPCX 170      12.420  49.260  72.430  0.00  0.00            
ATOM   3434  C28 POPCX 170      11.570  48.580  73.500  0.00  0.00            
ATOM   3435  C29 POPCX 170      11.860  49.360  74.790  0.00  0.00            
ATOM   3436  C30 POPCX 170      11.200  48.700  76.000  0.00  0.00            
ATOM   3437  C31 POPCX 170      11.870  47.340  76.230  0.00  0.00            
ATOM   3438  C32 POPCX 170      10.850  45.440  58.270  0.00  0.00            
ATOM   3439  O33 POPCX 170      11.730  44.660  59.090  0.00  0.00            
ATOM   3440  C34 POPCX 170      11.050  43.730  59.820  0.00  0.00            
ATOM   3441  O35 POPCX 170       9.940  43.430  59.400  0.00  0.00            
ATOM   3442  C36 POPCX 170      11.710  43.080  61.040  0.00  0.00            
ATOM   3443  C37 POPCX 170      13.070  43.670  61.390  0.00  0.00            
ATOM   3444  C38 POPCX 170      13.830  42.980  62.530  0.00  0.00            
ATOM   3445  C39 POPCX 170      14.550  44.100  63.280  0.00  0.00            
ATOM   3446  C40 POPCX 170      15.740  44.760  62.580  0.00  0.00            
ATOM   3447  C41 POPCX 170      16.270  45.770  63.600  0.00  0.00            
ATOM   3448  C42 POPCX 170      16.270  45.190  65.020  0.00  0.00            
ATOM   3449  C43 POPCX 170      16.310  46.280  66.100  0.00  0.00            
ATOM   3450  C44 POPCX 170      16.490  45.730  67.510  0.00  0.00            
ATOM   3451  C45 POPCX 170      16.980  46.830  68.470  0.00  0.00            
ATOM   3452  C46 POPCX 170      17.220  46.320  69.890  0.00  0.00            
ATOM   3453  C47 POPCX 170      17.650  47.300  70.990  0.00  0.00            
ATOM   3454  C48 POPCX 170      17.320  46.590  72.310  0.00  0.00            
ATOM   3455  C49 POPCX 170      17.820  47.510  73.430  0.00  0.00            
ATOM   3456  C50 POPCX 170      17.790  46.830  74.800  0.00  0.00            
ATOM   3457  CA1 POPCX 170      11.430  46.660  77.530  0.00  0.00            
ATOM   3458  CA2 POPCX 170      12.110  45.280  77.510  0.00  0.00            
ATOM   3459  C1  POPCX 171      56.450  63.770  92.490  0.00  0.00            
ATOM   3460  C2  POPCX 171      54.570  62.700  93.080  0.00  0.00            
ATOM   3461  C3  POPCX 171      54.730  63.530  90.810  0.00  0.00            
ATOM   3462  N4  POPCX 171      55.000  63.810  92.230  0.00  0.00            
ATOM   3463  C5  POPCX 171      54.520  65.120  92.670  0.00  0.00            
ATOM   3464  C6  POPCX 171      54.780  66.280  91.710  0.00  0.00            
ATOM   3465  O7  POPCX 171      56.110  66.810  91.700  0.00  0.00            
ATOM   3466  P8  POPCX 171      56.210  67.700  90.360  0.00  0.00            
ATOM   3467  O9  POPCX 171      54.860  68.300  90.230  0.00  0.00            
ATOM   3468  O10 POPCX 171      57.440  68.490  90.560  0.00  0.00            
ATOM   3469  O11 POPCX 171      56.430  66.350  89.510  0.00  0.00            
ATOM   3470  C12 POPCX 171      56.910  66.710  88.210  0.00  0.00            
ATOM   3471  C13 POPCX 171      57.020  65.500  87.280  0.00  0.00            
ATOM   3472  O14 POPCX 171      57.440  65.860  85.950  0.00  0.00            
ATOM   3473  C15 POPCX 171      57.850  64.810  85.180  0.00  0.00            
ATOM   3474  O16 POPCX 171      57.800  63.650  85.570  0.00  0.00            
ATOM   3475  C17 POPCX 171      58.170  65.180  83.730  0.00  0.00            
ATOM   3476  C18 POPCX 171      58.530  66.660  83.640  0.00  0.00            
ATOM   3477  C19 POPCX 171      58.610  67.090  82.170  0.00  0.00            
ATOM   3478  C20 POPCX 171      59.790  66.310  81.580  0.00  0.00            
ATOM   3479  C21 POPCX 171      60.030  66.830  80.150  0.00  0.00            
ATOM   3480  C22 POPCX 171      60.860  65.850  79.320  0.00  0.00            
ATOM   3481  C23 POPCX 171      61.080  66.270  77.870  0.00  0.00            
ATOM   3482  C24 POPCX 171      61.870  65.310  76.980  0.00  0.00            
ATOM   3483  C25 POPCX 171      62.190  65.660  75.680  0.00  0.00            
ATOM   3484  C26 POPCX 171      62.080  67.090  75.150  0.00  0.00            
ATOM   3485  C27 POPCX 171      61.470  67.060  73.750  0.00  0.00            
ATOM   3486  C28 POPCX 171      61.470  68.520  73.280  0.00  0.00            
ATOM   3487  C29 POPCX 171      61.180  68.600  71.780  0.00  0.00            
ATOM   3488  C30 POPCX 171      61.130  70.110  71.520  0.00  0.00            
ATOM   3489  C31 POPCX 171      62.250  70.920  72.160  0.00  0.00            
ATOM   3490  C32 POPCX 171      55.610  64.910  87.340  0.00  0.00            
ATOM   3491  O33 POPCX 171      54.520  65.600  86.730  0.00  0.00            
ATOM   3492  C34 POPCX 171      53.390  64.870  86.560  0.00  0.00            
ATOM   3493  O35 POPCX 171      53.170  64.020  87.420  0.00  0.00            
ATOM   3494  C36 POPCX 171      52.310  65.310  85.560  0.00  0.00            
ATOM   3495  C37 POPCX 171      51.630  66.560  86.120  0.00  0.00            
ATOM   3496  C38 POPCX 171      50.580  67.000  85.090  0.00  0.00            
ATOM   3497  C39 POPCX 171      50.080  68.400  85.440  0.00  0.00            
ATOM   3498  C40 POPCX 171      48.790  68.700  84.670  0.00  0.00            
ATOM   3499  C41 POPCX 171      48.160  70.060  84.930  0.00  0.00            
ATOM   3500  C42 POPCX 171      46.790  69.930  84.270  0.00  0.00            
ATOM   3501  C43 POPCX 171      46.840  69.730  82.750  0.00  0.00            
ATOM   3502  C44 POPCX 171      45.740  70.490  82.020  0.00  0.00            
ATOM   3503  C45 POPCX 171      45.590  71.920  82.550  0.00  0.00            
ATOM   3504  C46 POPCX 171      44.370  72.570  81.890  0.00  0.00            
ATOM   3505  C47 POPCX 171      43.030  72.030  82.400  0.00  0.00            
ATOM   3506  C48 POPCX 171      41.940  72.770  81.620  0.00  0.00            
ATOM   3507  C49 POPCX 171      42.130  72.660  80.100  0.00  0.00            
ATOM   3508  C50 POPCX 171      41.170  73.620  79.390  0.00  0.00            
ATOM   3509  CA1 POPCX 171      62.390  72.410  71.860  0.00  0.00            
ATOM   3510  CA2 POPCX 171      62.790  72.590  70.390  0.00  0.00            
ATOM   3511  C1  POPCX 172      68.700  59.290  51.860  0.00  0.00            
ATOM   3512  C2  POPCX 172      69.970  59.950  53.540  0.00  0.00            
ATOM   3513  C3  POPCX 172      70.900  60.250  51.350  0.00  0.00            
ATOM   3514  N4  POPCX 172      70.120  59.350  52.210  0.00  0.00            
ATOM   3515  C5  POPCX 172      70.590  57.960  52.100  0.00  0.00            
ATOM   3516  C6  POPCX 172      71.990  57.540  52.520  0.00  0.00            
ATOM   3517  O7  POPCX 172      72.220  56.130  52.430  0.00  0.00            
ATOM   3518  P8  POPCX 172      73.810  55.920  52.320  0.00  0.00            
ATOM   3519  O9  POPCX 172      74.000  54.490  52.000  0.00  0.00            
ATOM   3520  O10 POPCX 172      74.530  56.960  51.550  0.00  0.00            
ATOM   3521  O11 POPCX 172      73.830  56.220  53.900  0.00  0.00            
ATOM   3522  C12 POPCX 172      74.400  55.110  54.600  0.00  0.00            
ATOM   3523  C13 POPCX 172      74.630  55.500  56.070  0.00  0.00            
ATOM   3524  O14 POPCX 172      73.540  55.730  56.970  0.00  0.00            
ATOM   3525  C15 POPCX 172      72.550  54.810  57.110  0.00  0.00            
ATOM   3526  O16 POPCX 172      72.710  53.640  56.740  0.00  0.00            
ATOM   3527  C17 POPCX 172      71.400  55.260  58.010  0.00  0.00            
ATOM   3528  C18 POPCX 172      71.590  54.980  59.500  0.00  0.00            
ATOM   3529  C19 POPCX 172      70.410  55.280  60.430  0.00  0.00            
ATOM   3530  C20 POPCX 172      70.520  54.830  61.890  0.00  0.00            
ATOM   3531  C21 POPCX 172      69.360  55.200  62.820  0.00  0.00            
ATOM   3532  C22 POPCX 172      69.750  54.580  64.170  0.00  0.00            
ATOM   3533  C23 POPCX 172      68.890  55.210  65.270  0.00  0.00            
ATOM   3534  C24 POPCX 172      69.040  54.420  66.580  0.00  0.00            
ATOM   3535  C25 POPCX 172      68.290  54.620  67.730  0.00  0.00            
ATOM   3536  C26 POPCX 172      67.330  55.810  67.850  0.00  0.00            
ATOM   3537  C27 POPCX 172      66.390  55.840  69.060  0.00  0.00            
ATOM   3538  C28 POPCX 172      65.590  57.130  68.880  0.00  0.00            
ATOM   3539  C29 POPCX 172      64.580  57.000  67.740  0.00  0.00            
ATOM   3540  C30 POPCX 172      63.750  58.280  67.620  0.00  0.00            
ATOM   3541  C31 POPCX 172      62.770  58.160  66.450  0.00  0.00            
ATOM   3542  C32 POPCX 172      75.640  56.650  56.050  0.00  0.00            
ATOM   3543  O33 POPCX 172      76.950  56.320  55.590  0.00  0.00            
ATOM   3544  C34 POPCX 172      77.880  57.290  55.830  0.00  0.00            
ATOM   3545  O35 POPCX 172      77.610  58.490  55.930  0.00  0.00            
ATOM   3546  C36 POPCX 172      79.300  56.730  55.960  0.00  0.00            
ATOM   3547  C37 POPCX 172      80.100  57.160  57.190  0.00  0.00            
ATOM   3548  C38 POPCX 172      79.510  56.750  58.530  0.00  0.00            
ATOM   3549  C39 POPCX 172      80.540  57.060  59.620  0.00  0.00            
ATOM   3550  C40 POPCX 172      80.100  56.330  60.880  0.00  0.00            
ATOM   3551  C41 POPCX 172      78.710  56.620  61.440  0.00  0.00            
ATOM   3552  C42 POPCX 172      78.580  55.880  62.780  0.00  0.00            
ATOM   3553  C43 POPCX 172      79.030  56.620  64.040  0.00  0.00            
ATOM   3554  C44 POPCX 172      79.090  55.640  65.210  0.00  0.00            
ATOM   3555  C45 POPCX 172      79.290  56.390  66.530  0.00  0.00            
ATOM   3556  C46 POPCX 172      80.470  55.810  67.300  0.00  0.00            
ATOM   3557  C47 POPCX 172      80.200  55.900  68.800  0.00  0.00            
ATOM   3558  C48 POPCX 172      81.450  55.610  69.630  0.00  0.00            
ATOM   3559  C49 POPCX 172      82.080  54.220  69.770  0.00  0.00            
ATOM   3560  C50 POPCX 172      82.950  54.070  71.020  0.00  0.00            
ATOM   3561  CA1 POPCX 172      61.970  59.460  66.280  0.00  0.00            
ATOM   3562  CA2 POPCX 172      61.500  59.950  67.650  0.00  0.00            
ATOM   3563  C1  POPCX 173      88.170   9.180  50.560  0.00  0.00            
ATOM   3564  C2  POPCX 173      89.930  10.600  51.310  0.00  0.00            
ATOM   3565  C3  POPCX 173      89.770   8.350  52.060  0.00  0.00            
ATOM   3566  N4  POPCX 173      88.990   9.550  51.720  0.00  0.00            
ATOM   3567  C5  POPCX 173      88.130   9.870  52.860  0.00  0.00            
ATOM   3568  C6  POPCX 173      87.710  11.320  53.090  0.00  0.00            
ATOM   3569  O7  POPCX 173      86.530  11.790  52.420  0.00  0.00            
ATOM   3570  P8  POPCX 173      85.970  13.120  53.130  0.00  0.00            
ATOM   3571  O9  POPCX 173      87.050  14.080  53.460  0.00  0.00            
ATOM   3572  O10 POPCX 173      84.830  13.620  52.330  0.00  0.00            
ATOM   3573  O11 POPCX 173      85.350  12.300  54.370  0.00  0.00            
ATOM   3574  C12 POPCX 173      83.920  12.440  54.320  0.00  0.00            
ATOM   3575  C13 POPCX 173      83.210  11.680  55.430  0.00  0.00            
ATOM   3576  O14 POPCX 173      82.660  12.450  56.520  0.00  0.00            
ATOM   3577  C15 POPCX 173      81.340  12.700  56.700  0.00  0.00            
ATOM   3578  O16 POPCX 173      80.640  12.720  55.690  0.00  0.00            
ATOM   3579  C17 POPCX 173      81.030  13.350  58.050  0.00  0.00            
ATOM   3580  C18 POPCX 173      81.710  12.680  59.240  0.00  0.00            
ATOM   3581  C19 POPCX 173      81.370  13.590  60.420  0.00  0.00            
ATOM   3582  C20 POPCX 173      82.050  13.080  61.690  0.00  0.00            
ATOM   3583  C21 POPCX 173      81.590  13.880  62.910  0.00  0.00            
ATOM   3584  C22 POPCX 173      82.790  14.280  63.770  0.00  0.00            
ATOM   3585  C23 POPCX 173      82.430  15.020  65.060  0.00  0.00            
ATOM   3586  C24 POPCX 173      81.710  16.300  64.630  0.00  0.00            
ATOM   3587  C25 POPCX 173      81.500  17.350  65.510  0.00  0.00            
ATOM   3588  C26 POPCX 173      81.870  17.110  66.970  0.00  0.00            
ATOM   3589  C27 POPCX 173      82.110  18.520  67.530  0.00  0.00            
ATOM   3590  C28 POPCX 173      82.570  18.290  68.970  0.00  0.00            
ATOM   3591  C29 POPCX 173      81.340  17.780  69.730  0.00  0.00            
ATOM   3592  C30 POPCX 173      81.640  17.390  71.180  0.00  0.00            
ATOM   3593  C31 POPCX 173      80.810  16.200  71.680  0.00  0.00            
ATOM   3594  C32 POPCX 173      84.010  10.390  55.650  0.00  0.00            
ATOM   3595  O33 POPCX 173      83.360   9.530  56.590  0.00  0.00            
ATOM   3596  C34 POPCX 173      83.950   8.310  56.700  0.00  0.00            
ATOM   3597  O35 POPCX 173      84.810   7.960  55.890  0.00  0.00            
ATOM   3598  C36 POPCX 173      83.370   7.500  57.870  0.00  0.00            
ATOM   3599  C37 POPCX 173      84.440   7.090  58.880  0.00  0.00            
ATOM   3600  C38 POPCX 173      83.840   6.520  60.170  0.00  0.00            
ATOM   3601  C39 POPCX 173      83.390   7.580  61.170  0.00  0.00            
ATOM   3602  C40 POPCX 173      82.620   6.910  62.320  0.00  0.00            
ATOM   3603  C41 POPCX 173      82.190   7.960  63.340  0.00  0.00            
ATOM   3604  C42 POPCX 173      81.450   7.210  64.450  0.00  0.00            
ATOM   3605  C43 POPCX 173      81.370   8.290  65.540  0.00  0.00            
ATOM   3606  C44 POPCX 173      80.480   9.460  65.130  0.00  0.00            
ATOM   3607  C45 POPCX 173      80.370  10.500  66.250  0.00  0.00            
ATOM   3608  C46 POPCX 173      79.520  11.680  65.780  0.00  0.00            
ATOM   3609  C47 POPCX 173      79.180  12.470  67.040  0.00  0.00            
ATOM   3610  C48 POPCX 173      78.260  11.730  68.020  0.00  0.00            
ATOM   3611  C49 POPCX 173      77.740  12.730  69.060  0.00  0.00            
ATOM   3612  C50 POPCX 173      76.700  12.010  69.920  0.00  0.00            
ATOM   3613  CA1 POPCX 173      81.340  14.890  71.110  0.00  0.00            
ATOM   3614  CA2 POPCX 173      80.810  13.650  71.830  0.00  0.00            
ATOM   3615  C1  POPCX 174      48.830  13.490  49.380  0.00  0.00            
ATOM   3616  C2  POPCX 174      49.930  12.210  50.900  0.00  0.00            
ATOM   3617  C3  POPCX 174      48.520  11.210  49.150  0.00  0.00            
ATOM   3618  N4  POPCX 174      48.650  12.260  50.170  0.00  0.00            
ATOM   3619  C5  POPCX 174      47.460  12.470  51.000  0.00  0.00            
ATOM   3620  C6  POPCX 174      47.180  11.550  52.190  0.00  0.00            
ATOM   3621  O7  POPCX 174      48.130  11.640  53.250  0.00  0.00            
ATOM   3622  P8  POPCX 174      47.850  10.390  54.230  0.00  0.00            
ATOM   3623  O9  POPCX 174      47.500   9.350  53.240  0.00  0.00            
ATOM   3624  O10 POPCX 174      49.090  10.290  55.030  0.00  0.00            
ATOM   3625  O11 POPCX 174      46.580  11.000  54.990  0.00  0.00            
ATOM   3626  C12 POPCX 174      47.170  11.520  56.190  0.00  0.00            
ATOM   3627  C13 POPCX 174      46.240  12.330  57.100  0.00  0.00            
ATOM   3628  O14 POPCX 174      47.050  12.930  58.120  0.00  0.00            
ATOM   3629  C15 POPCX 174      46.560  13.960  58.860  0.00  0.00            
ATOM   3630  O16 POPCX 174      45.680  14.590  58.270  0.00  0.00            
ATOM   3631  C17 POPCX 174      47.340  14.480  60.060  0.00  0.00            
ATOM   3632  C18 POPCX 174      48.720  13.840  60.230  0.00  0.00            
ATOM   3633  C19 POPCX 174      49.430  14.210  61.540  0.00  0.00            
ATOM   3634  C20 POPCX 174      50.880  13.730  61.480  0.00  0.00            
ATOM   3635  C21 POPCX 174      51.560  14.070  62.810  0.00  0.00            
ATOM   3636  C22 POPCX 174      53.030  13.740  62.560  0.00  0.00            
ATOM   3637  C23 POPCX 174      53.680  13.460  63.920  0.00  0.00            
ATOM   3638  C24 POPCX 174      55.210  13.570  64.000  0.00  0.00            
ATOM   3639  C25 POPCX 174      56.000  12.940  64.950  0.00  0.00            
ATOM   3640  C26 POPCX 174      55.280  12.030  65.940  0.00  0.00            
ATOM   3641  C27 POPCX 174      56.240  11.280  66.870  0.00  0.00            
ATOM   3642  C28 POPCX 174      55.530  10.830  68.150  0.00  0.00            
ATOM   3643  C29 POPCX 174      56.520   9.860  68.790  0.00  0.00            
ATOM   3644  C30 POPCX 174      56.030   9.560  70.210  0.00  0.00            
ATOM   3645  C31 POPCX 174      57.070   8.730  70.970  0.00  0.00            
ATOM   3646  C32 POPCX 174      45.110  11.440  57.600  0.00  0.00            
ATOM   3647  O33 POPCX 174      45.620  10.260  58.240  0.00  0.00            
ATOM   3648  C34 POPCX 174      44.650   9.400  58.650  0.00  0.00            
ATOM   3649  O35 POPCX 174      43.520   9.880  58.500  0.00  0.00            
ATOM   3650  C36 POPCX 174      44.970   8.110  59.400  0.00  0.00            
ATOM   3651  C37 POPCX 174      45.910   8.440  60.570  0.00  0.00            
ATOM   3652  C38 POPCX 174      46.250   7.150  61.320  0.00  0.00            
ATOM   3653  C39 POPCX 174      46.880   7.520  62.660  0.00  0.00            
ATOM   3654  C40 POPCX 174      46.160   8.770  63.190  0.00  0.00            
ATOM   3655  C41 POPCX 174      46.740   9.310  64.500  0.00  0.00            
ATOM   3656  C42 POPCX 174      46.390  10.710  65.020  0.00  0.00            
ATOM   3657  C43 POPCX 174      46.970  11.730  64.050  0.00  0.00            
ATOM   3658  C44 POPCX 174      47.450  12.960  64.830  0.00  0.00            
ATOM   3659  C45 POPCX 174      46.420  13.490  65.830  0.00  0.00            
ATOM   3660  C46 POPCX 174      46.890  14.750  66.560  0.00  0.00            
ATOM   3661  C47 POPCX 174      48.210  14.340  67.210  0.00  0.00            
ATOM   3662  C48 POPCX 174      48.870  15.500  67.960  0.00  0.00            
ATOM   3663  C49 POPCX 174      50.220  15.040  68.520  0.00  0.00            
ATOM   3664  C50 POPCX 174      51.190  14.370  67.540  0.00  0.00            
ATOM   3665  CA1 POPCX 174      56.390   8.420  72.310  0.00  0.00            
ATOM   3666  CA2 POPCX 174      57.330   7.610  73.210  0.00  0.00            
ATOM   3667  C1  POPCX 175      17.670  79.070  48.620  0.00  0.00            
ATOM   3668  C2  POPCX 175      18.240  76.850  48.010  0.00  0.00            
ATOM   3669  C3  POPCX 175      15.990  77.410  48.850  0.00  0.00            
ATOM   3670  N4  POPCX 175      17.440  77.650  48.940  0.00  0.00            
ATOM   3671  C5  POPCX 175      17.960  77.470  50.300  0.00  0.00            
ATOM   3672  C6  POPCX 175      17.970  76.040  50.850  0.00  0.00            
ATOM   3673  O7  POPCX 175      18.730  75.850  52.050  0.00  0.00            
ATOM   3674  P8  POPCX 175      18.220  74.660  53.010  0.00  0.00            
ATOM   3675  O9  POPCX 175      17.570  73.740  52.050  0.00  0.00            
ATOM   3676  O10 POPCX 175      19.250  74.330  54.020  0.00  0.00            
ATOM   3677  O11 POPCX 175      17.190  75.610  53.800  0.00  0.00            
ATOM   3678  C12 POPCX 175      17.990  76.510  54.560  0.00  0.00            
ATOM   3679  C13 POPCX 175      17.260  77.790  54.970  0.00  0.00            
ATOM   3680  O14 POPCX 175      18.060  78.680  55.760  0.00  0.00            
ATOM   3681  C15 POPCX 175      18.890  79.650  55.290  0.00  0.00            
ATOM   3682  O16 POPCX 175      18.880  79.970  54.100  0.00  0.00            
ATOM   3683  C17 POPCX 175      19.860  80.260  56.300  0.00  0.00            
ATOM   3684  C18 POPCX 175      19.280  80.320  57.710  0.00  0.00            
ATOM   3685  C19 POPCX 175      20.070  81.040  58.810  0.00  0.00            
ATOM   3686  C20 POPCX 175      21.100  79.970  59.170  0.00  0.00            
ATOM   3687  C21 POPCX 175      21.990  80.550  60.270  0.00  0.00            
ATOM   3688  C22 POPCX 175      22.960  79.570  60.930  0.00  0.00            
ATOM   3689  C23 POPCX 175      23.610  80.490  61.970  0.00  0.00            
ATOM   3690  C24 POPCX 175      24.680  79.600  62.600  0.00  0.00            
ATOM   3691  C25 POPCX 175      25.260  79.830  63.850  0.00  0.00            
ATOM   3692  C26 POPCX 175      24.840  81.030  64.710  0.00  0.00            
ATOM   3693  C27 POPCX 175      25.290  80.720  66.140  0.00  0.00            
ATOM   3694  C28 POPCX 175      24.820  81.800  67.110  0.00  0.00            
ATOM   3695  C29 POPCX 175      25.060  81.200  68.490  0.00  0.00            
ATOM   3696  C30 POPCX 175      23.820  81.020  69.380  0.00  0.00            
ATOM   3697  C31 POPCX 175      24.030  80.120  70.600  0.00  0.00            
ATOM   3698  C32 POPCX 175      16.050  77.300  55.780  0.00  0.00            
ATOM   3699  O33 POPCX 175      16.070  76.270  56.770  0.00  0.00            
ATOM   3700  C34 POPCX 175      14.850  76.140  57.350  0.00  0.00            
ATOM   3701  O35 POPCX 175      13.860  76.680  56.850  0.00  0.00            
ATOM   3702  C36 POPCX 175      14.790  75.090  58.460  0.00  0.00            
ATOM   3703  C37 POPCX 175      14.340  75.640  59.810  0.00  0.00            
ATOM   3704  C38 POPCX 175      14.270  74.490  60.810  0.00  0.00            
ATOM   3705  C39 POPCX 175      14.180  75.070  62.220  0.00  0.00            
ATOM   3706  C40 POPCX 175      13.630  74.130  63.290  0.00  0.00            
ATOM   3707  C41 POPCX 175      13.740  74.740  64.690  0.00  0.00            
ATOM   3708  C42 POPCX 175      13.210  73.810  65.780  0.00  0.00            
ATOM   3709  C43 POPCX 175      13.140  74.420  67.180  0.00  0.00            
ATOM   3710  C44 POPCX 175      13.030  73.440  68.350  0.00  0.00            
ATOM   3711  C45 POPCX 175      13.110  74.370  69.560  0.00  0.00            
ATOM   3712  C46 POPCX 175      13.430  73.640  70.870  0.00  0.00            
ATOM   3713  C47 POPCX 175      13.290  74.430  72.170  0.00  0.00            
ATOM   3714  C48 POPCX 175      14.130  73.710  73.220  0.00  0.00            
ATOM   3715  C49 POPCX 175      14.100  74.540  74.510  0.00  0.00            
ATOM   3716  C50 POPCX 175      15.350  74.250  75.330  0.00  0.00            
ATOM   3717  CA1 POPCX 175      22.890  80.460  71.560  0.00  0.00            
ATOM   3718  CA2 POPCX 175      21.610  80.540  70.730  0.00  0.00            
ATOM   3719  C1  POPCX 176      35.400  56.090  99.040  0.00  0.00            
ATOM   3720  C2  POPCX 176      33.830  56.810  97.510  0.00  0.00            
ATOM   3721  C3  POPCX 176      33.350  54.830  98.920  0.00  0.00            
ATOM   3722  N4  POPCX 176      34.340  55.590  98.150  0.00  0.00            
ATOM   3723  C5  POPCX 176      34.880  54.560  97.250  0.00  0.00            
ATOM   3724  C6  POPCX 176      35.870  54.960  96.160  0.00  0.00            
ATOM   3725  O7  POPCX 176      36.210  53.780  95.420  0.00  0.00            
ATOM   3726  P8  POPCX 176      36.600  54.130  93.900  0.00  0.00            
ATOM   3727  O9  POPCX 176      37.560  55.260  93.910  0.00  0.00            
ATOM   3728  O10 POPCX 176      36.980  52.830  93.310  0.00  0.00            
ATOM   3729  O11 POPCX 176      35.130  54.670  93.560  0.00  0.00            
ATOM   3730  C12 POPCX 176      34.470  53.830  92.600  0.00  0.00            
ATOM   3731  C13 POPCX 176      32.990  54.190  92.710  0.00  0.00            
ATOM   3732  O14 POPCX 176      32.090  53.200  92.200  0.00  0.00            
ATOM   3733  C15 POPCX 176      30.740  53.290  92.400  0.00  0.00            
ATOM   3734  O16 POPCX 176      30.310  53.950  93.350  0.00  0.00            
ATOM   3735  C17 POPCX 176      29.750  52.360  91.700  0.00  0.00            
ATOM   3736  C18 POPCX 176      29.750  52.520  90.170  0.00  0.00            
ATOM   3737  C19 POPCX 176      28.650  51.700  89.490  0.00  0.00            
ATOM   3738  C20 POPCX 176      28.850  51.500  87.990  0.00  0.00            
ATOM   3739  C21 POPCX 176      27.530  50.930  87.480  0.00  0.00            
ATOM   3740  C22 POPCX 176      27.250  49.660  88.290  0.00  0.00            
ATOM   3741  C23 POPCX 176      25.900  49.070  87.860  0.00  0.00            
ATOM   3742  C24 POPCX 176      25.890  48.930  86.330  0.00  0.00            
ATOM   3743  C25 POPCX 176      24.650  48.690  85.750  0.00  0.00            
ATOM   3744  C26 POPCX 176      23.510  48.420  86.730  0.00  0.00            
ATOM   3745  C27 POPCX 176      22.250  48.080  85.930  0.00  0.00            
ATOM   3746  C28 POPCX 176      21.060  47.740  86.820  0.00  0.00            
ATOM   3747  C29 POPCX 176      20.720  48.970  87.650  0.00  0.00            
ATOM   3748  C30 POPCX 176      19.890  49.970  86.840  0.00  0.00            
ATOM   3749  C31 POPCX 176      18.390  49.660  86.820  0.00  0.00            
ATOM   3750  C32 POPCX 176      32.920  55.480  91.880  0.00  0.00            
ATOM   3751  O33 POPCX 176      33.490  55.280  90.580  0.00  0.00            
ATOM   3752  C34 POPCX 176      33.450  56.340  89.720  0.00  0.00            
ATOM   3753  O35 POPCX 176      32.880  57.360  90.080  0.00  0.00            
ATOM   3754  C36 POPCX 176      33.880  55.980  88.290  0.00  0.00            
ATOM   3755  C37 POPCX 176      33.670  57.060  87.230  0.00  0.00            
ATOM   3756  C38 POPCX 176      34.440  56.720  85.950  0.00  0.00            
ATOM   3757  C39 POPCX 176      34.200  57.550  84.690  0.00  0.00            
ATOM   3758  C40 POPCX 176      35.330  57.320  83.690  0.00  0.00            
ATOM   3759  C41 POPCX 176      35.490  58.420  82.630  0.00  0.00            
ATOM   3760  C42 POPCX 176      35.830  59.800  83.190  0.00  0.00            
ATOM   3761  C43 POPCX 176      35.630  60.900  82.160  0.00  0.00            
ATOM   3762  C44 POPCX 176      34.260  60.720  81.500  0.00  0.00            
ATOM   3763  C45 POPCX 176      34.080  61.610  80.270  0.00  0.00            
ATOM   3764  C46 POPCX 176      34.470  63.050  80.620  0.00  0.00            
ATOM   3765  C47 POPCX 176      33.840  63.970  79.580  0.00  0.00            
ATOM   3766  C48 POPCX 176      34.350  63.810  78.140  0.00  0.00            
ATOM   3767  C49 POPCX 176      33.390  64.430  77.130  0.00  0.00            
ATOM   3768  C50 POPCX 176      33.820  64.240  75.670  0.00  0.00            
ATOM   3769  CA1 POPCX 176      17.620  50.770  86.110  0.00  0.00            
ATOM   3770  CA2 POPCX 176      16.130  50.460  86.190  0.00  0.00            
ATOM   3771  C1  POPCX 177      10.300  66.650  48.780  0.00  0.00            
ATOM   3772  C2  POPCX 177      12.750  66.580  49.020  0.00  0.00            
ATOM   3773  C3  POPCX 177      11.360  65.930  50.820  0.00  0.00            
ATOM   3774  N4  POPCX 177      11.460  66.840  49.660  0.00  0.00            
ATOM   3775  C5  POPCX 177      11.460  68.240  50.120  0.00  0.00            
ATOM   3776  C6  POPCX 177      12.530  68.730  51.090  0.00  0.00            
ATOM   3777  O7  POPCX 177      12.030  69.750  51.950  0.00  0.00            
ATOM   3778  P8  POPCX 177      13.030  70.000  53.180  0.00  0.00            
ATOM   3779  O9  POPCX 177      14.370  69.580  52.700  0.00  0.00            
ATOM   3780  O10 POPCX 177      12.740  71.280  53.860  0.00  0.00            
ATOM   3781  O11 POPCX 177      12.390  68.780  54.020  0.00  0.00            
ATOM   3782  C12 POPCX 177      11.180  69.070  54.710  0.00  0.00            
ATOM   3783  C13 POPCX 177      10.780  68.410  56.030  0.00  0.00            
ATOM   3784  O14 POPCX 177      11.180  69.090  57.230  0.00  0.00            
ATOM   3785  C15 POPCX 177      10.290  69.840  57.930  0.00  0.00            
ATOM   3786  O16 POPCX 177       9.130  69.910  57.510  0.00  0.00            
ATOM   3787  C17 POPCX 177      10.650  70.280  59.350  0.00  0.00            
ATOM   3788  C18 POPCX 177      12.140  70.500  59.620  0.00  0.00            
ATOM   3789  C19 POPCX 177      12.240  70.700  61.130  0.00  0.00            
ATOM   3790  C20 POPCX 177      11.980  69.390  61.870  0.00  0.00            
ATOM   3791  C21 POPCX 177      12.280  69.440  63.370  0.00  0.00            
ATOM   3792  C22 POPCX 177      12.110  68.200  64.250  0.00  0.00            
ATOM   3793  C23 POPCX 177      12.460  68.290  65.740  0.00  0.00            
ATOM   3794  C24 POPCX 177      13.930  68.660  65.910  0.00  0.00            
ATOM   3795  C25 POPCX 177      14.360  68.820  67.220  0.00  0.00            
ATOM   3796  C26 POPCX 177      13.530  68.810  68.510  0.00  0.00            
ATOM   3797  C27 POPCX 177      14.430  68.840  69.750  0.00  0.00            
ATOM   3798  C28 POPCX 177      13.620  68.690  71.040  0.00  0.00            
ATOM   3799  C29 POPCX 177      14.430  68.780  72.330  0.00  0.00            
ATOM   3800  C30 POPCX 177      13.570  68.680  73.600  0.00  0.00            
ATOM   3801  C31 POPCX 177      14.370  68.570  74.890  0.00  0.00            
ATOM   3802  C32 POPCX 177      11.330  66.990  55.920  0.00  0.00            
ATOM   3803  O33 POPCX 177      10.950  66.150  57.010  0.00  0.00            
ATOM   3804  C34 POPCX 177      11.390  64.870  57.140  0.00  0.00            
ATOM   3805  O35 POPCX 177      12.340  64.400  56.530  0.00  0.00            
ATOM   3806  C36 POPCX 177      10.650  64.060  58.210  0.00  0.00            
ATOM   3807  C37 POPCX 177      11.620  63.190  59.010  0.00  0.00            
ATOM   3808  C38 POPCX 177      10.920  62.150  59.900  0.00  0.00            
ATOM   3809  C39 POPCX 177      11.860  61.120  60.520  0.00  0.00            
ATOM   3810  C40 POPCX 177      11.350  60.050  61.490  0.00  0.00            
ATOM   3811  C41 POPCX 177      12.340  59.030  62.050  0.00  0.00            
ATOM   3812  C42 POPCX 177      11.680  58.350  63.250  0.00  0.00            
ATOM   3813  C43 POPCX 177      12.580  57.130  63.490  0.00  0.00            
ATOM   3814  C44 POPCX 177      12.150  56.660  64.870  0.00  0.00            
ATOM   3815  C45 POPCX 177      13.250  55.840  65.550  0.00  0.00            
ATOM   3816  C46 POPCX 177      12.960  55.540  67.030  0.00  0.00            
ATOM   3817  C47 POPCX 177      14.210  55.240  67.860  0.00  0.00            
ATOM   3818  C48 POPCX 177      13.800  54.920  69.290  0.00  0.00            
ATOM   3819  C49 POPCX 177      15.020  54.360  70.020  0.00  0.00            
ATOM   3820  C50 POPCX 177      14.750  54.240  71.520  0.00  0.00            
ATOM   3821  CA1 POPCX 177      15.280  69.790  75.060  0.00  0.00            
ATOM   3822  CA2 POPCX 177      16.100  69.820  76.340  0.00  0.00            
ATOM   3823  C1  POPCX 178      15.560  16.790  58.530  0.00  0.00            
ATOM   3824  C2  POPCX 178      13.720  18.210  58.070  0.00  0.00            
ATOM   3825  C3  POPCX 178      13.960  16.790  60.140  0.00  0.00            
ATOM   3826  N4  POPCX 178      14.100  16.940  58.690  0.00  0.00            
ATOM   3827  C5  POPCX 178      13.650  15.720  58.000  0.00  0.00            
ATOM   3828  C6  POPCX 178      12.120  15.690  57.920  0.00  0.00            
ATOM   3829  O7  POPCX 178      11.940  14.300  57.650  0.00  0.00            
ATOM   3830  P8  POPCX 178      10.440  13.960  58.140  0.00  0.00            
ATOM   3831  O9  POPCX 178       9.570  15.120  57.870  0.00  0.00            
ATOM   3832  O10 POPCX 178       9.930  12.640  57.700  0.00  0.00            
ATOM   3833  O11 POPCX 178      10.800  13.950  59.710  0.00  0.00            
ATOM   3834  C12 POPCX 178      10.640  12.630  60.240  0.00  0.00            
ATOM   3835  C13 POPCX 178      11.920  11.800  60.140  0.00  0.00            
ATOM   3836  O14 POPCX 178      11.760  10.440  60.550  0.00  0.00            
ATOM   3837  C15 POPCX 178      12.780   9.570  60.300  0.00  0.00            
ATOM   3838  O16 POPCX 178      13.620   9.910  59.460  0.00  0.00            
ATOM   3839  C17 POPCX 178      12.620   8.160  60.870  0.00  0.00            
ATOM   3840  C18 POPCX 178      13.050   7.910  62.310  0.00  0.00            
ATOM   3841  C19 POPCX 178      12.050   8.560  63.280  0.00  0.00            
ATOM   3842  C20 POPCX 178      12.410   8.130  64.700  0.00  0.00            
ATOM   3843  C21 POPCX 178      11.720   9.040  65.720  0.00  0.00            
ATOM   3844  C22 POPCX 178      12.270   8.840  67.140  0.00  0.00            
ATOM   3845  C23 POPCX 178      11.470   9.560  68.230  0.00  0.00            
ATOM   3846  C24 POPCX 178      10.340   8.700  68.810  0.00  0.00            
ATOM   3847  C25 POPCX 178       9.710   9.090  69.990  0.00  0.00            
ATOM   3848  C26 POPCX 178       9.970  10.400  70.730  0.00  0.00            
ATOM   3849  C27 POPCX 178       9.700  10.210  72.230  0.00  0.00            
ATOM   3850  C28 POPCX 178       8.270   9.810  72.570  0.00  0.00            
ATOM   3851  C29 POPCX 178       7.940   9.260  73.960  0.00  0.00            
ATOM   3852  C30 POPCX 178       6.470   9.460  74.300  0.00  0.00            
ATOM   3853  C31 POPCX 178       6.120   8.660  75.560  0.00  0.00            
ATOM   3854  C32 POPCX 178      12.920  12.520  61.050  0.00  0.00            
ATOM   3855  O33 POPCX 178      12.310  13.150  62.180  0.00  0.00            
ATOM   3856  C34 POPCX 178      13.040  14.010  62.930  0.00  0.00            
ATOM   3857  O35 POPCX 178      14.200  14.330  62.660  0.00  0.00            
ATOM   3858  C36 POPCX 178      12.160  14.690  63.980  0.00  0.00            
ATOM   3859  C37 POPCX 178      11.520  13.780  65.020  0.00  0.00            
ATOM   3860  C38 POPCX 178      10.760  14.590  66.070  0.00  0.00            
ATOM   3861  C39 POPCX 178      10.520  13.840  67.390  0.00  0.00            
ATOM   3862  C40 POPCX 178       9.420  14.380  68.300  0.00  0.00            
ATOM   3863  C41 POPCX 178       9.580  14.070  69.790  0.00  0.00            
ATOM   3864  C42 POPCX 178       8.480  14.570  70.730  0.00  0.00            
ATOM   3865  C43 POPCX 178       8.950  14.050  72.090  0.00  0.00            
ATOM   3866  C44 POPCX 178      10.220  14.760  72.560  0.00  0.00            
ATOM   3867  C45 POPCX 178      10.900  14.020  73.720  0.00  0.00            
ATOM   3868  C46 POPCX 178      12.270  14.450  74.250  0.00  0.00            
ATOM   3869  C47 POPCX 178      12.360  15.930  74.600  0.00  0.00            
ATOM   3870  C48 POPCX 178      13.530  16.140  75.560  0.00  0.00            
ATOM   3871  C49 POPCX 178      13.370  15.180  76.740  0.00  0.00            
ATOM   3872  C50 POPCX 178      14.410  15.360  77.840  0.00  0.00            
ATOM   3873  CA1 POPCX 178       4.900   9.310  76.220  0.00  0.00            
ATOM   3874  CA2 POPCX 178       4.310   8.590  77.430  0.00  0.00            
ATOM   3875  C1  POPCX 179      64.320   8.590  54.430  0.00  0.00            
ATOM   3876  C2  POPCX 179      63.010  10.310  53.190  0.00  0.00            
ATOM   3877  C3  POPCX 179      64.260   8.830  52.120  0.00  0.00            
ATOM   3878  N4  POPCX 179      64.290   9.600  53.370  0.00  0.00            
ATOM   3879  C5  POPCX 179      65.550  10.350  53.440  0.00  0.00            
ATOM   3880  C6  POPCX 179      65.860  11.700  52.780  0.00  0.00            
ATOM   3881  O7  POPCX 179      67.050  12.290  53.280  0.00  0.00            
ATOM   3882  P8  POPCX 179      66.990  13.870  52.980  0.00  0.00            
ATOM   3883  O9  POPCX 179      68.390  14.330  53.000  0.00  0.00            
ATOM   3884  O10 POPCX 179      66.180  14.010  51.740  0.00  0.00            
ATOM   3885  O11 POPCX 179      66.030  14.470  54.130  0.00  0.00            
ATOM   3886  C12 POPCX 179      66.880  14.530  55.280  0.00  0.00            
ATOM   3887  C13 POPCX 179      66.080  14.470  56.580  0.00  0.00            
ATOM   3888  O14 POPCX 179      66.900  14.390  57.760  0.00  0.00            
ATOM   3889  C15 POPCX 179      66.330  14.910  58.880  0.00  0.00            
ATOM   3890  O16 POPCX 179      65.390  15.710  58.890  0.00  0.00            
ATOM   3891  C17 POPCX 179      66.780  14.260  60.190  0.00  0.00            
ATOM   3892  C18 POPCX 179      66.420  12.770  60.190  0.00  0.00            
ATOM   3893  C19 POPCX 179      66.540  12.150  61.580  0.00  0.00            
ATOM   3894  C20 POPCX 179      66.470  10.640  61.410  0.00  0.00            
ATOM   3895  C21 POPCX 179      66.360   9.940  62.770  0.00  0.00            
ATOM   3896  C22 POPCX 179      64.910   9.860  63.250  0.00  0.00            
ATOM   3897  C23 POPCX 179      65.060   9.070  64.560  0.00  0.00            
ATOM   3898  C24 POPCX 179      63.690   8.730  65.140  0.00  0.00            
ATOM   3899  C25 POPCX 179      63.660   7.960  66.300  0.00  0.00            
ATOM   3900  C26 POPCX 179      65.010   7.310  66.610  0.00  0.00            
ATOM   3901  C27 POPCX 179      64.800   6.480  67.880  0.00  0.00            
ATOM   3902  C28 POPCX 179      65.930   5.480  68.100  0.00  0.00            
ATOM   3903  C29 POPCX 179      67.200   6.280  68.410  0.00  0.00            
ATOM   3904  C30 POPCX 179      68.360   5.450  68.960  0.00  0.00            
ATOM   3905  C31 POPCX 179      69.590   5.760  68.110  0.00  0.00            
ATOM   3906  C32 POPCX 179      65.120  13.310  56.310  0.00  0.00            
ATOM   3907  O33 POPCX 179      64.140  13.120  57.340  0.00  0.00            
ATOM   3908  C34 POPCX 179      63.280  12.080  57.250  0.00  0.00            
ATOM   3909  O35 POPCX 179      63.550  11.050  56.630  0.00  0.00            
ATOM   3910  C36 POPCX 179      62.120  12.000  58.240  0.00  0.00            
ATOM   3911  C37 POPCX 179      62.440  11.540  59.660  0.00  0.00            
ATOM   3912  C38 POPCX 179      61.130  11.590  60.450  0.00  0.00            
ATOM   3913  C39 POPCX 179      61.310  11.240  61.930  0.00  0.00            
ATOM   3914  C40 POPCX 179      59.980  10.790  62.540  0.00  0.00            
ATOM   3915  C41 POPCX 179      60.180  10.290  63.970  0.00  0.00            
ATOM   3916  C42 POPCX 179      59.760   8.840  64.190  0.00  0.00            
ATOM   3917  C43 POPCX 179      60.020   8.460  65.640  0.00  0.00            
ATOM   3918  C44 POPCX 179      59.280   7.170  66.000  0.00  0.00            
ATOM   3919  C45 POPCX 179      59.320   6.930  67.510  0.00  0.00            
ATOM   3920  C46 POPCX 179      60.780   7.000  67.950  0.00  0.00            
ATOM   3921  C47 POPCX 179      60.930   6.920  69.470  0.00  0.00            
ATOM   3922  C48 POPCX 179      60.730   5.490  69.970  0.00  0.00            
ATOM   3923  C49 POPCX 179      60.910   5.440  71.490  0.00  0.00            
ATOM   3924  C50 POPCX 179      61.030   4.060  72.150  0.00  0.00            
ATOM   3925  CA1 POPCX 179      70.970   5.410  68.690  0.00  0.00            
ATOM   3926  CA2 POPCX 179      72.070   5.900  67.750  0.00  0.00            
ATOM   3927  C1  POPCX 180      46.940  19.880  93.840  0.00  0.00            
ATOM   3928  C2  POPCX 180      46.920  22.380  94.070  0.00  0.00            
ATOM   3929  C3  POPCX 180      48.790  21.160  94.510  0.00  0.00            
ATOM   3930  N4  POPCX 180      47.330  21.070  94.610  0.00  0.00            
ATOM   3931  C5  POPCX 180      46.920  20.970  96.010  0.00  0.00            
ATOM   3932  C6  POPCX 180      45.460  21.040  96.480  0.00  0.00            
ATOM   3933  O7  POPCX 180      44.690  19.930  96.020  0.00  0.00            
ATOM   3934  P8  POPCX 180      43.140  19.990  96.470  0.00  0.00            
ATOM   3935  O9  POPCX 180      43.250  19.460  97.850  0.00  0.00            
ATOM   3936  O10 POPCX 180      42.850  21.430  96.290  0.00  0.00            
ATOM   3937  O11 POPCX 180      42.470  18.960  95.440  0.00  0.00            
ATOM   3938  C12 POPCX 180      42.980  19.270  94.140  0.00  0.00            
ATOM   3939  C13 POPCX 180      42.560  18.340  93.000  0.00  0.00            
ATOM   3940  O14 POPCX 180      43.490  18.390  91.900  0.00  0.00            
ATOM   3941  C15 POPCX 180      43.670  17.270  91.150  0.00  0.00            
ATOM   3942  O16 POPCX 180      43.840  16.220  91.780  0.00  0.00            
ATOM   3943  C17 POPCX 180      44.130  17.560  89.720  0.00  0.00            
ATOM   3944  C18 POPCX 180      45.480  16.930  89.410  0.00  0.00            
ATOM   3945  C19 POPCX 180      45.940  17.640  88.140  0.00  0.00            
ATOM   3946  C20 POPCX 180      47.000  16.900  87.320  0.00  0.00            
ATOM   3947  C21 POPCX 180      47.470  17.740  86.130  0.00  0.00            
ATOM   3948  C22 POPCX 180      48.290  16.870  85.170  0.00  0.00            
ATOM   3949  C23 POPCX 180      48.770  17.520  83.870  0.00  0.00            
ATOM   3950  C24 POPCX 180      47.620  18.090  83.050  0.00  0.00            
ATOM   3951  C25 POPCX 180      48.010  18.980  82.070  0.00  0.00            
ATOM   3952  C26 POPCX 180      49.530  19.130  82.160  0.00  0.00            
ATOM   3953  C27 POPCX 180      49.790  20.330  81.250  0.00  0.00            
ATOM   3954  C28 POPCX 180      51.290  20.530  81.040  0.00  0.00            
ATOM   3955  C29 POPCX 180      51.510  21.730  80.110  0.00  0.00            
ATOM   3956  C30 POPCX 180      52.970  21.730  79.680  0.00  0.00            
ATOM   3957  C31 POPCX 180      53.140  22.790  78.590  0.00  0.00            
ATOM   3958  C32 POPCX 180      41.130  18.810  92.750  0.00  0.00            
ATOM   3959  O33 POPCX 180      40.980  20.180  92.370  0.00  0.00            
ATOM   3960  C34 POPCX 180      39.730  20.710  92.350  0.00  0.00            
ATOM   3961  O35 POPCX 180      38.900  20.460  93.230  0.00  0.00            
ATOM   3962  C36 POPCX 180      39.660  22.130  91.780  0.00  0.00            
ATOM   3963  C37 POPCX 180      39.560  22.240  90.260  0.00  0.00            
ATOM   3964  C38 POPCX 180      39.600  23.670  89.720  0.00  0.00            
ATOM   3965  C39 POPCX 180      39.520  23.750  88.190  0.00  0.00            
ATOM   3966  C40 POPCX 180      38.110  23.230  87.880  0.00  0.00            
ATOM   3967  C41 POPCX 180      37.940  23.280  86.360  0.00  0.00            
ATOM   3968  C42 POPCX 180      36.650  22.600  85.900  0.00  0.00            
ATOM   3969  C43 POPCX 180      36.460  22.920  84.420  0.00  0.00            
ATOM   3970  C44 POPCX 180      35.090  22.290  84.110  0.00  0.00            
ATOM   3971  C45 POPCX 180      34.780  22.450  82.620  0.00  0.00            
ATOM   3972  C46 POPCX 180      33.390  21.910  82.320  0.00  0.00            
ATOM   3973  C47 POPCX 180      32.380  22.820  83.020  0.00  0.00            
ATOM   3974  C48 POPCX 180      30.960  22.270  83.070  0.00  0.00            
ATOM   3975  C49 POPCX 180      29.910  23.220  83.650  0.00  0.00            
ATOM   3976  C50 POPCX 180      28.510  22.990  83.080  0.00  0.00            
ATOM   3977  CA1 POPCX 180      52.310  22.450  77.350  0.00  0.00            
ATOM   3978  CA2 POPCX 180      52.300  23.510  76.240  0.00  0.00            
ATOM   3979  C1  POPCX 181      31.350  72.800  95.520  0.00  0.00            
ATOM   3980  C2  POPCX 181      30.220  74.870  95.910  0.00  0.00            
ATOM   3981  C3  POPCX 181      29.470  72.610  96.710  0.00  0.00            
ATOM   3982  N4  POPCX 181      30.030  73.440  95.640  0.00  0.00            
ATOM   3983  C5  POPCX 181      29.330  73.320  94.350  0.00  0.00            
ATOM   3984  C6  POPCX 181      28.670  72.010  93.920  0.00  0.00            
ATOM   3985  O7  POPCX 181      29.400  70.780  93.990  0.00  0.00            
ATOM   3986  P8  POPCX 181      28.470  69.570  93.490  0.00  0.00            
ATOM   3987  O9  POPCX 181      29.370  68.400  93.410  0.00  0.00            
ATOM   3988  O10 POPCX 181      27.390  69.640  94.500  0.00  0.00            
ATOM   3989  O11 POPCX 181      28.110  70.320  92.120  0.00  0.00            
ATOM   3990  C12 POPCX 181      28.780  69.780  90.980  0.00  0.00            
ATOM   3991  C13 POPCX 181      28.020  69.720  89.650  0.00  0.00            
ATOM   3992  O14 POPCX 181      28.740  69.680  88.410  0.00  0.00            
ATOM   3993  C15 POPCX 181      29.580  68.680  88.030  0.00  0.00            
ATOM   3994  O16 POPCX 181      30.050  67.930  88.890  0.00  0.00            
ATOM   3995  C17 POPCX 181      30.480  68.940  86.820  0.00  0.00            
ATOM   3996  C18 POPCX 181      30.180  68.050  85.610  0.00  0.00            
ATOM   3997  C19 POPCX 181      28.810  68.380  85.020  0.00  0.00            
ATOM   3998  C20 POPCX 181      28.370  67.380  83.950  0.00  0.00            
ATOM   3999  C21 POPCX 181      27.060  67.840  83.320  0.00  0.00            
ATOM   4000  C22 POPCX 181      26.860  67.100  82.000  0.00  0.00            
ATOM   4001  C23 POPCX 181      25.670  67.710  81.260  0.00  0.00            
ATOM   4002  C24 POPCX 181      25.010  67.000  80.080  0.00  0.00            
ATOM   4003  C25 POPCX 181      24.270  67.750  79.170  0.00  0.00            
ATOM   4004  C26 POPCX 181      24.360  69.270  79.290  0.00  0.00            
ATOM   4005  C27 POPCX 181      23.380  70.010  78.380  0.00  0.00            
ATOM   4006  C28 POPCX 181      23.510  71.520  78.560  0.00  0.00            
ATOM   4007  C29 POPCX 181      22.450  71.980  77.560  0.00  0.00            
ATOM   4008  C30 POPCX 181      22.650  73.360  76.920  0.00  0.00            
ATOM   4009  C31 POPCX 181      21.290  73.730  76.340  0.00  0.00            
ATOM   4010  C32 POPCX 181      27.030  70.880  89.770  0.00  0.00            
ATOM   4011  O33 POPCX 181      27.630  72.180  89.790  0.00  0.00            
ATOM   4012  C34 POPCX 181      26.730  73.090  90.250  0.00  0.00            
ATOM   4013  O35 POPCX 181      25.760  72.820  90.940  0.00  0.00            
ATOM   4014  C36 POPCX 181      27.290  74.510  90.100  0.00  0.00            
ATOM   4015  C37 POPCX 181      26.160  75.430  89.640  0.00  0.00            
ATOM   4016  C38 POPCX 181      26.590  76.770  89.030  0.00  0.00            
ATOM   4017  C39 POPCX 181      27.450  76.500  87.800  0.00  0.00            
ATOM   4018  C40 POPCX 181      28.250  77.660  87.200  0.00  0.00            
ATOM   4019  C41 POPCX 181      28.720  77.230  85.810  0.00  0.00            
ATOM   4020  C42 POPCX 181      27.700  77.020  84.690  0.00  0.00            
ATOM   4021  C43 POPCX 181      28.520  76.890  83.400  0.00  0.00            
ATOM   4022  C44 POPCX 181      27.930  76.220  82.160  0.00  0.00            
ATOM   4023  C45 POPCX 181      26.880  77.150  81.540  0.00  0.00            
ATOM   4024  C46 POPCX 181      26.080  76.440  80.450  0.00  0.00            
ATOM   4025  C47 POPCX 181      26.860  76.340  79.130  0.00  0.00            
ATOM   4026  C48 POPCX 181      26.220  75.500  78.020  0.00  0.00            
ATOM   4027  C49 POPCX 181      27.120  75.290  76.800  0.00  0.00            
ATOM   4028  C50 POPCX 181      26.350  74.410  75.810  0.00  0.00            
ATOM   4029  CA1 POPCX 181      20.440  74.670  77.190  0.00  0.00            
ATOM   4030  CA2 POPCX 181      18.970  74.570  76.780  0.00  0.00            
ATOM   4031  C1  POPCX 182      75.560  21.710  96.330  0.00  0.00            
ATOM   4032  C2  POPCX 182      73.530  22.980  95.710  0.00  0.00            
ATOM   4033  C3  POPCX 182      75.360  23.770  97.040  0.00  0.00            
ATOM   4034  N4  POPCX 182      74.490  22.620  96.760  0.00  0.00            
ATOM   4035  C5  POPCX 182      73.920  22.110  98.030  0.00  0.00            
ATOM   4036  C6  POPCX 182      73.480  20.650  98.090  0.00  0.00            
ATOM   4037  O7  POPCX 182      72.350  20.350  97.270  0.00  0.00            
ATOM   4038  P8  POPCX 182      72.480  18.830  96.750  0.00  0.00            
ATOM   4039  O9  POPCX 182      73.050  19.090  95.410  0.00  0.00            
ATOM   4040  O10 POPCX 182      73.270  18.150  97.810  0.00  0.00            
ATOM   4041  O11 POPCX 182      70.910  18.510  96.640  0.00  0.00            
ATOM   4042  C12 POPCX 182      70.640  18.240  95.260  0.00  0.00            
ATOM   4043  C13 POPCX 182      69.140  18.380  94.960  0.00  0.00            
ATOM   4044  O14 POPCX 182      68.660  17.850  93.720  0.00  0.00            
ATOM   4045  C15 POPCX 182      68.560  16.500  93.610  0.00  0.00            
ATOM   4046  O16 POPCX 182      68.670  15.780  94.610  0.00  0.00            
ATOM   4047  C17 POPCX 182      68.230  15.800  92.290  0.00  0.00            
ATOM   4048  C18 POPCX 182      66.840  15.160  92.320  0.00  0.00            
ATOM   4049  C19 POPCX 182      66.450  14.820  90.880  0.00  0.00            
ATOM   4050  C20 POPCX 182      65.060  14.200  90.680  0.00  0.00            
ATOM   4051  C21 POPCX 182      64.780  14.270  89.180  0.00  0.00            
ATOM   4052  C22 POPCX 182      63.460  13.620  88.790  0.00  0.00            
ATOM   4053  C23 POPCX 182      63.110  13.610  87.300  0.00  0.00            
ATOM   4054  C24 POPCX 182      61.990  12.600  87.020  0.00  0.00            
ATOM   4055  C25 POPCX 182      61.760  12.210  85.710  0.00  0.00            
ATOM   4056  C26 POPCX 182      62.730  12.670  84.620  0.00  0.00            
ATOM   4057  C27 POPCX 182      62.440  12.170  83.210  0.00  0.00            
ATOM   4058  C28 POPCX 182      62.130  10.690  82.950  0.00  0.00            
ATOM   4059  C29 POPCX 182      61.740  10.460  81.490  0.00  0.00            
ATOM   4060  C30 POPCX 182      61.970   9.040  80.960  0.00  0.00            
ATOM   4061  C31 POPCX 182      61.930   9.190  79.440  0.00  0.00            
ATOM   4062  C32 POPCX 182      68.970  19.890  95.100  0.00  0.00            
ATOM   4063  O33 POPCX 182      69.810  20.670  94.250  0.00  0.00            
ATOM   4064  C34 POPCX 182      69.720  22.030  94.340  0.00  0.00            
ATOM   4065  O35 POPCX 182      69.050  22.440  95.280  0.00  0.00            
ATOM   4066  C36 POPCX 182      70.670  22.870  93.490  0.00  0.00            
ATOM   4067  C37 POPCX 182      70.210  23.010  92.040  0.00  0.00            
ATOM   4068  C38 POPCX 182      71.290  23.270  90.990  0.00  0.00            
ATOM   4069  C39 POPCX 182      70.670  23.320  89.590  0.00  0.00            
ATOM   4070  C40 POPCX 182      71.510  23.850  88.420  0.00  0.00            
ATOM   4071  C41 POPCX 182      70.790  23.690  87.080  0.00  0.00            
ATOM   4072  C42 POPCX 182      70.830  22.290  86.480  0.00  0.00            
ATOM   4073  C43 POPCX 182      69.870  22.080  85.300  0.00  0.00            
ATOM   4074  C44 POPCX 182      70.600  22.070  83.960  0.00  0.00            
ATOM   4075  C45 POPCX 182      69.720  21.820  82.730  0.00  0.00            
ATOM   4076  C46 POPCX 182      69.440  20.360  82.380  0.00  0.00            
ATOM   4077  C47 POPCX 182      68.320  20.190  81.350  0.00  0.00            
ATOM   4078  C48 POPCX 182      67.880  18.790  80.940  0.00  0.00            
ATOM   4079  C49 POPCX 182      66.730  18.680  79.940  0.00  0.00            
ATOM   4080  C50 POPCX 182      67.020  19.270  78.560  0.00  0.00            
ATOM   4081  CA1 POPCX 182      62.960  10.120  78.790  0.00  0.00            
ATOM   4082  CA2 POPCX 182      62.800  10.240  77.270  0.00  0.00            
ATOM   4083  C1  POPCX 183      43.450  61.750  90.000  0.00  0.00            
ATOM   4084  C2  POPCX 183      44.800  62.680  88.360  0.00  0.00            
ATOM   4085  C3  POPCX 183      45.670  61.230  89.950  0.00  0.00            
ATOM   4086  N4  POPCX 183      44.770  62.370  89.800  0.00  0.00            
ATOM   4087  C5  POPCX 183      45.080  63.430  90.780  0.00  0.00            
ATOM   4088  C6  POPCX 183      44.120  64.600  90.970  0.00  0.00            
ATOM   4089  O7  POPCX 183      44.140  65.400  89.790  0.00  0.00            
ATOM   4090  P8  POPCX 183      42.770  66.240  89.690  0.00  0.00            
ATOM   4091  O9  POPCX 183      41.960  65.030  89.410  0.00  0.00            
ATOM   4092  O10 POPCX 183      42.920  66.910  91.000  0.00  0.00            
ATOM   4093  O11 POPCX 183      43.300  66.980  88.360  0.00  0.00            
ATOM   4094  C12 POPCX 183      43.170  65.970  87.370  0.00  0.00            
ATOM   4095  C13 POPCX 183      43.450  66.370  85.920  0.00  0.00            
ATOM   4096  O14 POPCX 183      44.830  66.330  85.530  0.00  0.00            
ATOM   4097  C15 POPCX 183      45.320  65.140  85.090  0.00  0.00            
ATOM   4098  O16 POPCX 183      44.790  64.090  85.430  0.00  0.00            
ATOM   4099  C17 POPCX 183      46.710  65.180  84.450  0.00  0.00            
ATOM   4100  C18 POPCX 183      46.680  64.380  83.140  0.00  0.00            
ATOM   4101  C19 POPCX 183      47.960  64.240  82.320  0.00  0.00            
ATOM   4102  C20 POPCX 183      48.620  65.530  81.810  0.00  0.00            
ATOM   4103  C21 POPCX 183      50.080  65.380  81.380  0.00  0.00            
ATOM   4104  C22 POPCX 183      50.280  66.710  80.650  0.00  0.00            
ATOM   4105  C23 POPCX 183      51.590  67.060  79.940  0.00  0.00            
ATOM   4106  C24 POPCX 183      51.540  68.460  79.330  0.00  0.00            
ATOM   4107  C25 POPCX 183      52.740  69.000  78.870  0.00  0.00            
ATOM   4108  C26 POPCX 183      53.930  68.030  78.930  0.00  0.00            
ATOM   4109  C27 POPCX 183      55.210  68.720  78.470  0.00  0.00            
ATOM   4110  C28 POPCX 183      55.510  70.000  79.260  0.00  0.00            
ATOM   4111  C29 POPCX 183      56.860  70.460  78.710  0.00  0.00            
ATOM   4112  C30 POPCX 183      56.580  70.680  77.220  0.00  0.00            
ATOM   4113  C31 POPCX 183      57.860  71.150  76.530  0.00  0.00            
ATOM   4114  C32 POPCX 183      42.780  67.710  85.640  0.00  0.00            
ATOM   4115  O33 POPCX 183      41.610  67.660  84.820  0.00  0.00            
ATOM   4116  C34 POPCX 183      41.250  68.900  84.380  0.00  0.00            
ATOM   4117  O35 POPCX 183      41.790  69.840  84.960  0.00  0.00            
ATOM   4118  C36 POPCX 183      40.130  69.010  83.340  0.00  0.00            
ATOM   4119  C37 POPCX 183      38.750  68.910  83.980  0.00  0.00            
ATOM   4120  C38 POPCX 183      37.480  68.820  83.140  0.00  0.00            
ATOM   4121  C39 POPCX 183      37.400  69.940  82.100  0.00  0.00            
ATOM   4122  C40 POPCX 183      36.130  69.860  81.250  0.00  0.00            
ATOM   4123  C41 POPCX 183      35.930  71.020  80.270  0.00  0.00            
ATOM   4124  C42 POPCX 183      37.170  71.150  79.380  0.00  0.00            
ATOM   4125  C43 POPCX 183      36.890  72.240  78.340  0.00  0.00            
ATOM   4126  C44 POPCX 183      35.590  71.870  77.610  0.00  0.00            
ATOM   4127  C45 POPCX 183      34.980  73.070  76.880  0.00  0.00            
ATOM   4128  C46 POPCX 183      34.390  74.020  77.930  0.00  0.00            
ATOM   4129  C47 POPCX 183      33.540  75.100  77.250  0.00  0.00            
ATOM   4130  C48 POPCX 183      32.630  75.770  78.290  0.00  0.00            
ATOM   4131  C49 POPCX 183      31.880  74.820  79.220  0.00  0.00            
ATOM   4132  C50 POPCX 183      31.050  75.560  80.280  0.00  0.00            
ATOM   4133  CA1 POPCX 183      57.640  71.000  75.020  0.00  0.00            
ATOM   4134  CA2 POPCX 183      58.790  71.610  74.210  0.00  0.00            
ATOM   4135  C1  POPCX 184      51.760  -0.920  99.640  0.00  0.00            
ATOM   4136  C2  POPCX 184      53.230  -1.040  97.980  0.00  0.00            
ATOM   4137  C3  POPCX 184      53.620   0.610  99.620  0.00  0.00            
ATOM   4138  N4  POPCX 184      52.570  -0.020  98.810  0.00  0.00            
ATOM   4139  C5  POPCX 184      51.600   0.870  98.170  0.00  0.00            
ATOM   4140  C6  POPCX 184      52.120   2.010  97.290  0.00  0.00            
ATOM   4141  O7  POPCX 184      53.040   1.560  96.300  0.00  0.00            
ATOM   4142  P8  POPCX 184      54.080   2.720  95.900  0.00  0.00            
ATOM   4143  O9  POPCX 184      54.240   3.710  96.980  0.00  0.00            
ATOM   4144  O10 POPCX 184      55.260   1.970  95.390  0.00  0.00            
ATOM   4145  O11 POPCX 184      53.250   3.420  94.710  0.00  0.00            
ATOM   4146  C12 POPCX 184      53.510   2.750  93.470  0.00  0.00            
ATOM   4147  C13 POPCX 184      52.710   3.380  92.330  0.00  0.00            
ATOM   4148  O14 POPCX 184      52.510   2.560  91.170  0.00  0.00            
ATOM   4149  C15 POPCX 184      51.450   2.770  90.350  0.00  0.00            
ATOM   4150  O16 POPCX 184      50.660   3.680  90.600  0.00  0.00            
ATOM   4151  C17 POPCX 184      51.480   2.070  88.990  0.00  0.00            
ATOM   4152  C18 POPCX 184      50.630   2.640  87.850  0.00  0.00            
ATOM   4153  C19 POPCX 184      51.050   2.410  86.400  0.00  0.00            
ATOM   4154  C20 POPCX 184      50.090   3.020  85.370  0.00  0.00            
ATOM   4155  C21 POPCX 184      50.520   2.460  84.010  0.00  0.00            
ATOM   4156  C22 POPCX 184      50.010   1.020  83.880  0.00  0.00            
ATOM   4157  C23 POPCX 184      50.480   0.480  82.530  0.00  0.00            
ATOM   4158  C24 POPCX 184      49.730   1.090  81.350  0.00  0.00            
ATOM   4159  C25 POPCX 184      49.990   0.700  80.040  0.00  0.00            
ATOM   4160  C26 POPCX 184      51.220  -0.170  79.770  0.00  0.00            
ATOM   4161  C27 POPCX 184      51.560  -0.330  78.290  0.00  0.00            
ATOM   4162  C28 POPCX 184      52.690  -1.360  78.340  0.00  0.00            
ATOM   4163  C29 POPCX 184      53.130  -1.910  76.980  0.00  0.00            
ATOM   4164  C30 POPCX 184      54.370  -2.800  77.140  0.00  0.00            
ATOM   4165  C31 POPCX 184      54.650  -3.320  75.730  0.00  0.00            
ATOM   4166  C32 POPCX 184      53.600   4.620  92.180  0.00  0.00            
ATOM   4167  O33 POPCX 184      53.290   5.530  91.130  0.00  0.00            
ATOM   4168  C34 POPCX 184      54.260   6.420  90.780  0.00  0.00            
ATOM   4169  O35 POPCX 184      55.440   6.080  90.930  0.00  0.00            
ATOM   4170  C36 POPCX 184      53.850   7.800  90.270  0.00  0.00            
ATOM   4171  C37 POPCX 184      53.670   7.840  88.750  0.00  0.00            
ATOM   4172  C38 POPCX 184      54.930   7.570  87.940  0.00  0.00            
ATOM   4173  C39 POPCX 184      54.630   7.780  86.450  0.00  0.00            
ATOM   4174  C40 POPCX 184      53.610   6.740  85.990  0.00  0.00            
ATOM   4175  C41 POPCX 184      53.540   6.760  84.460  0.00  0.00            
ATOM   4176  C42 POPCX 184      52.130   6.280  84.120  0.00  0.00            
ATOM   4177  C43 POPCX 184      51.820   6.500  82.640  0.00  0.00            
ATOM   4178  C44 POPCX 184      50.320   6.380  82.390  0.00  0.00            
ATOM   4179  C45 POPCX 184      49.800   6.830  81.020  0.00  0.00            
ATOM   4180  C46 POPCX 184      50.390   5.850  80.010  0.00  0.00            
ATOM   4181  C47 POPCX 184      49.850   6.160  78.610  0.00  0.00            
ATOM   4182  C48 POPCX 184      50.280   5.170  77.520  0.00  0.00            
ATOM   4183  C49 POPCX 184      50.030   5.640  76.090  0.00  0.00            
ATOM   4184  C50 POPCX 184      48.550   5.820  75.740  0.00  0.00            
ATOM   4185  CA1 POPCX 184      56.030  -4.000  75.710  0.00  0.00            
ATOM   4186  CA2 POPCX 184      56.420  -4.310  74.260  0.00  0.00            
ATOM   4187  C1  POPCX 185      77.160  12.930  96.670  0.00  0.00            
ATOM   4188  C2  POPCX 185      76.840  10.620  97.130  0.00  0.00            
ATOM   4189  C3  POPCX 185      76.200  12.250  98.610  0.00  0.00            
ATOM   4190  N4  POPCX 185      77.300  11.900  97.700  0.00  0.00            
ATOM   4191  C5  POPCX 185      78.630  11.680  98.290  0.00  0.00            
ATOM   4192  C6  POPCX 185      79.940  11.580  97.500  0.00  0.00            
ATOM   4193  O7  POPCX 185      80.160  12.760  96.710  0.00  0.00            
ATOM   4194  P8  POPCX 185      81.580  12.830  95.960  0.00  0.00            
ATOM   4195  O9  POPCX 185      82.440  12.690  97.150  0.00  0.00            
ATOM   4196  O10 POPCX 185      81.540  11.750  94.940  0.00  0.00            
ATOM   4197  O11 POPCX 185      81.520  14.350  95.430  0.00  0.00            
ATOM   4198  C12 POPCX 185      80.410  14.440  94.530  0.00  0.00            
ATOM   4199  C13 POPCX 185      79.720  15.790  94.750  0.00  0.00            
ATOM   4200  O14 POPCX 185      78.390  15.900  94.220  0.00  0.00            
ATOM   4201  C15 POPCX 185      77.640  16.990  94.540  0.00  0.00            
ATOM   4202  O16 POPCX 185      77.910  17.590  95.580  0.00  0.00            
ATOM   4203  C17 POPCX 185      76.240  17.080  93.940  0.00  0.00            
ATOM   4204  C18 POPCX 185      76.040  15.930  92.940  0.00  0.00            
ATOM   4205  C19 POPCX 185      74.710  16.200  92.240  0.00  0.00            
ATOM   4206  C20 POPCX 185      74.320  15.060  91.300  0.00  0.00            
ATOM   4207  C21 POPCX 185      72.840  15.070  90.910  0.00  0.00            
ATOM   4208  C22 POPCX 185      72.500  16.390  90.220  0.00  0.00            
ATOM   4209  C23 POPCX 185      71.060  16.720  89.830  0.00  0.00            
ATOM   4210  C24 POPCX 185      70.950  18.170  89.380  0.00  0.00            
ATOM   4211  C25 POPCX 185      69.820  18.630  88.720  0.00  0.00            
ATOM   4212  C26 POPCX 185      68.760  17.670  88.190  0.00  0.00            
ATOM   4213  C27 POPCX 185      67.690  18.460  87.420  0.00  0.00            
ATOM   4214  C28 POPCX 185      66.890  17.540  86.500  0.00  0.00            
ATOM   4215  C29 POPCX 185      66.170  18.450  85.500  0.00  0.00            
ATOM   4216  C30 POPCX 185      65.290  17.640  84.550  0.00  0.00            
ATOM   4217  C31 POPCX 185      66.170  16.480  84.090  0.00  0.00            
ATOM   4218  C32 POPCX 185      80.790  16.780  94.280  0.00  0.00            
ATOM   4219  O33 POPCX 185      80.780  16.900  92.860  0.00  0.00            
ATOM   4220  C34 POPCX 185      81.720  17.770  92.430  0.00  0.00            
ATOM   4221  O35 POPCX 185      82.070  18.780  93.040  0.00  0.00            
ATOM   4222  C36 POPCX 185      82.040  17.610  90.940  0.00  0.00            
ATOM   4223  C37 POPCX 185      83.340  16.890  90.560  0.00  0.00            
ATOM   4224  C38 POPCX 185      84.600  17.720  90.840  0.00  0.00            
ATOM   4225  C39 POPCX 185      85.780  16.980  90.220  0.00  0.00            
ATOM   4226  C40 POPCX 185      86.980  17.930  90.120  0.00  0.00            
ATOM   4227  C41 POPCX 185      88.330  17.380  89.670  0.00  0.00            
ATOM   4228  C42 POPCX 185      89.250  18.340  88.920  0.00  0.00            
ATOM   4229  C43 POPCX 185      90.520  17.630  88.440  0.00  0.00            
ATOM   4230  C44 POPCX 185      91.810  18.450  88.300  0.00  0.00            
ATOM   4231  C45 POPCX 185      92.260  18.910  89.680  0.00  0.00            
ATOM   4232  C46 POPCX 185      93.420  19.890  89.500  0.00  0.00            
ATOM   4233  C47 POPCX 185      93.620  20.620  90.830  0.00  0.00            
ATOM   4234  C48 POPCX 185      94.940  21.390  90.830  0.00  0.00            
ATOM   4235  C49 POPCX 185      96.250  20.600  90.730  0.00  0.00            
ATOM   4236  C50 POPCX 185      96.300  19.490  91.770  0.00  0.00            
ATOM   4237  CA1 POPCX 185      65.370  15.670  83.070  0.00  0.00            
ATOM   4238  CA2 POPCX 185      66.300  14.700  82.330  0.00  0.00            
ATOM   4239  C1  POPCX 186      22.830  32.580  53.240  0.00  0.00            
ATOM   4240  C2  POPCX 186      24.230  30.620  53.210  0.00  0.00            
ATOM   4241  C3  POPCX 186      23.220  31.380  55.240  0.00  0.00            
ATOM   4242  N4  POPCX 186      23.840  31.820  53.980  0.00  0.00            
ATOM   4243  C5  POPCX 186      25.140  32.500  54.020  0.00  0.00            
ATOM   4244  C6  POPCX 186      25.280  33.800  54.820  0.00  0.00            
ATOM   4245  O7  POPCX 186      25.350  33.610  56.240  0.00  0.00            
ATOM   4246  P8  POPCX 186      25.600  35.160  56.600  0.00  0.00            
ATOM   4247  O9  POPCX 186      26.860  35.650  56.000  0.00  0.00            
ATOM   4248  O10 POPCX 186      24.340  35.850  56.260  0.00  0.00            
ATOM   4249  O11 POPCX 186      25.810  35.100  58.190  0.00  0.00            
ATOM   4250  C12 POPCX 186      24.500  34.990  58.750  0.00  0.00            
ATOM   4251  C13 POPCX 186      24.390  35.000  60.280  0.00  0.00            
ATOM   4252  O14 POPCX 186      23.270  34.320  60.860  0.00  0.00            
ATOM   4253  C15 POPCX 186      23.340  33.970  62.170  0.00  0.00            
ATOM   4254  O16 POPCX 186      24.230  34.470  62.850  0.00  0.00            
ATOM   4255  C17 POPCX 186      22.150  33.230  62.800  0.00  0.00            
ATOM   4256  C18 POPCX 186      21.420  34.170  63.750  0.00  0.00            
ATOM   4257  C19 POPCX 186      20.360  33.540  64.660  0.00  0.00            
ATOM   4258  C20 POPCX 186      19.530  32.550  63.840  0.00  0.00            
ATOM   4259  C21 POPCX 186      18.470  32.130  64.840  0.00  0.00            
ATOM   4260  C22 POPCX 186      17.450  33.270  64.960  0.00  0.00            
ATOM   4261  C23 POPCX 186      16.550  33.080  66.180  0.00  0.00            
ATOM   4262  C24 POPCX 186      15.460  34.140  66.330  0.00  0.00            
ATOM   4263  C25 POPCX 186      14.680  34.190  67.480  0.00  0.00            
ATOM   4264  C26 POPCX 186      14.950  33.090  68.510  0.00  0.00            
ATOM   4265  C27 POPCX 186      14.790  33.580  69.950  0.00  0.00            
ATOM   4266  C28 POPCX 186      14.630  32.460  70.990  0.00  0.00            
ATOM   4267  C29 POPCX 186      14.350  33.070  72.360  0.00  0.00            
ATOM   4268  C30 POPCX 186      14.720  32.060  73.450  0.00  0.00            
ATOM   4269  C31 POPCX 186      14.430  32.790  74.770  0.00  0.00            
ATOM   4270  C32 POPCX 186      24.590  36.450  60.720  0.00  0.00            
ATOM   4271  O33 POPCX 186      23.790  37.470  60.120  0.00  0.00            
ATOM   4272  C34 POPCX 186      24.200  38.720  60.500  0.00  0.00            
ATOM   4273  O35 POPCX 186      24.650  38.790  61.640  0.00  0.00            
ATOM   4274  C36 POPCX 186      23.230  39.800  60.030  0.00  0.00            
ATOM   4275  C37 POPCX 186      22.300  40.250  61.170  0.00  0.00            
ATOM   4276  C38 POPCX 186      20.920  40.600  60.610  0.00  0.00            
ATOM   4277  C39 POPCX 186      20.200  40.820  61.950  0.00  0.00            
ATOM   4278  C40 POPCX 186      18.920  41.620  61.740  0.00  0.00            
ATOM   4279  C41 POPCX 186      18.150  41.630  63.060  0.00  0.00            
ATOM   4280  C42 POPCX 186      19.030  42.120  64.220  0.00  0.00            
ATOM   4281  C43 POPCX 186      18.320  42.110  65.580  0.00  0.00            
ATOM   4282  C44 POPCX 186      19.220  42.350  66.790  0.00  0.00            
ATOM   4283  C45 POPCX 186      18.600  42.370  68.190  0.00  0.00            
ATOM   4284  C46 POPCX 186      19.670  42.910  69.140  0.00  0.00            
ATOM   4285  C47 POPCX 186      19.270  42.380  70.520  0.00  0.00            
ATOM   4286  C48 POPCX 186      19.980  43.040  71.710  0.00  0.00            
ATOM   4287  C49 POPCX 186      19.610  42.430  73.060  0.00  0.00            
ATOM   4288  C50 POPCX 186      20.490  43.110  74.120  0.00  0.00            
ATOM   4289  CA1 POPCX 186      14.950  31.790  75.800  0.00  0.00            
ATOM   4290  CA2 POPCX 186      14.520  30.350  75.530  0.00  0.00            
ATOM   4291  C1  POPCX 187      61.850  77.010  93.570  0.00  0.00            
ATOM   4292  C2  POPCX 187      59.380  76.830  93.540  0.00  0.00            
ATOM   4293  C3  POPCX 187      60.730  75.330  94.840  0.00  0.00            
ATOM   4294  N4  POPCX 187      60.670  76.130  93.610  0.00  0.00            
ATOM   4295  C5  POPCX 187      60.780  75.220  92.460  0.00  0.00            
ATOM   4296  C6  POPCX 187      59.660  74.180  92.370  0.00  0.00            
ATOM   4297  O7  POPCX 187      59.970  72.920  91.760  0.00  0.00            
ATOM   4298  P8  POPCX 187      58.980  71.710  92.110  0.00  0.00            
ATOM   4299  O9  POPCX 187      59.640  70.410  91.830  0.00  0.00            
ATOM   4300  O10 POPCX 187      58.350  72.010  93.410  0.00  0.00            
ATOM   4301  O11 POPCX 187      57.870  72.080  91.010  0.00  0.00            
ATOM   4302  C12 POPCX 187      58.340  71.620  89.740  0.00  0.00            
ATOM   4303  C13 POPCX 187      57.510  72.070  88.530  0.00  0.00            
ATOM   4304  O14 POPCX 187      57.270  71.110  87.490  0.00  0.00            
ATOM   4305  C15 POPCX 187      55.990  70.710  87.240  0.00  0.00            
ATOM   4306  O16 POPCX 187      55.080  71.250  87.860  0.00  0.00            
ATOM   4307  C17 POPCX 187      55.820  69.740  86.070  0.00  0.00            
ATOM   4308  C18 POPCX 187      54.520  70.060  85.340  0.00  0.00            
ATOM   4309  C19 POPCX 187      54.650  69.470  83.930  0.00  0.00            
ATOM   4310  C20 POPCX 187      54.810  67.960  84.080  0.00  0.00            
ATOM   4311  C21 POPCX 187      54.620  67.420  82.660  0.00  0.00            
ATOM   4312  C22 POPCX 187      54.700  65.890  82.670  0.00  0.00            
ATOM   4313  C23 POPCX 187      54.800  65.370  81.230  0.00  0.00            
ATOM   4314  C24 POPCX 187      55.150  63.880  81.300  0.00  0.00            
ATOM   4315  C25 POPCX 187      55.370  63.260  80.070  0.00  0.00            
ATOM   4316  C26 POPCX 187      55.130  64.050  78.780  0.00  0.00            
ATOM   4317  C27 POPCX 187      55.380  63.200  77.540  0.00  0.00            
ATOM   4318  C28 POPCX 187      54.130  62.330  77.400  0.00  0.00            
ATOM   4319  C29 POPCX 187      54.230  61.300  76.270  0.00  0.00            
ATOM   4320  C30 POPCX 187      52.990  60.410  76.220  0.00  0.00            
ATOM   4321  C31 POPCX 187      52.960  59.350  75.110  0.00  0.00            
ATOM   4322  C32 POPCX 187      58.190  73.380  88.110  0.00  0.00            
ATOM   4323  O33 POPCX 187      59.610  73.310  87.940  0.00  0.00            
ATOM   4324  C34 POPCX 187      60.300  74.450  88.220  0.00  0.00            
ATOM   4325  O35 POPCX 187      59.750  75.410  88.760  0.00  0.00            
ATOM   4326  C36 POPCX 187      61.820  74.310  88.320  0.00  0.00            
ATOM   4327  C37 POPCX 187      62.450  74.670  86.970  0.00  0.00            
ATOM   4328  C38 POPCX 187      63.940  74.920  87.200  0.00  0.00            
ATOM   4329  C39 POPCX 187      64.800  75.190  85.970  0.00  0.00            
ATOM   4330  C40 POPCX 187      64.920  74.060  84.940  0.00  0.00            
ATOM   4331  C41 POPCX 187      65.410  74.560  83.580  0.00  0.00            
ATOM   4332  C42 POPCX 187      65.700  73.380  82.650  0.00  0.00            
ATOM   4333  C43 POPCX 187      64.440  72.600  82.290  0.00  0.00            
ATOM   4334  C44 POPCX 187      64.760  71.160  81.880  0.00  0.00            
ATOM   4335  C45 POPCX 187      63.480  70.330  81.990  0.00  0.00            
ATOM   4336  C46 POPCX 187      62.440  70.680  80.930  0.00  0.00            
ATOM   4337  C47 POPCX 187      63.110  70.420  79.590  0.00  0.00            
ATOM   4338  C48 POPCX 187      62.170  70.890  78.470  0.00  0.00            
ATOM   4339  C49 POPCX 187      62.890  70.580  77.160  0.00  0.00            
ATOM   4340  C50 POPCX 187      62.230  71.280  75.970  0.00  0.00            
ATOM   4341  CA1 POPCX 187      51.550  58.760  75.100  0.00  0.00            
ATOM   4342  CA2 POPCX 187      51.850  57.340  75.580  0.00  0.00            
ATOM   4343  C1  POPCX 188      50.370  30.680  94.460  0.00  0.00            
ATOM   4344  C2  POPCX 188      52.470  31.770  94.990  0.00  0.00            
ATOM   4345  C3  POPCX 188      51.430  30.410  96.590  0.00  0.00            
ATOM   4346  N4  POPCX 188      51.150  31.360  95.500  0.00  0.00            
ATOM   4347  C5  POPCX 188      50.470  32.530  96.090  0.00  0.00            
ATOM   4348  C6  POPCX 188      50.080  33.610  95.090  0.00  0.00            
ATOM   4349  O7  POPCX 188      49.720  34.900  95.590  0.00  0.00            
ATOM   4350  P8  POPCX 188      49.540  36.030  94.450  0.00  0.00            
ATOM   4351  O9  POPCX 188      48.260  36.780  94.500  0.00  0.00            
ATOM   4352  O10 POPCX 188      50.750  36.860  94.590  0.00  0.00            
ATOM   4353  O11 POPCX 188      49.600  35.370  92.980  0.00  0.00            
ATOM   4354  C12 POPCX 188      49.970  36.410  92.080  0.00  0.00            
ATOM   4355  C13 POPCX 188      50.150  35.910  90.640  0.00  0.00            
ATOM   4356  O14 POPCX 188      49.130  35.160  89.950  0.00  0.00            
ATOM   4357  C15 POPCX 188      48.130  35.910  89.420  0.00  0.00            
ATOM   4358  O16 POPCX 188      47.970  37.100  89.720  0.00  0.00            
ATOM   4359  C17 POPCX 188      47.190  35.130  88.500  0.00  0.00            
ATOM   4360  C18 POPCX 188      47.550  35.340  87.030  0.00  0.00            
ATOM   4361  C19 POPCX 188      46.750  34.480  86.040  0.00  0.00            
ATOM   4362  C20 POPCX 188      47.150  34.890  84.630  0.00  0.00            
ATOM   4363  C21 POPCX 188      46.430  34.040  83.580  0.00  0.00            
ATOM   4364  C22 POPCX 188      46.830  34.620  82.230  0.00  0.00            
ATOM   4365  C23 POPCX 188      46.420  36.090  82.260  0.00  0.00            
ATOM   4366  C24 POPCX 188      46.100  36.530  80.830  0.00  0.00            
ATOM   4367  C25 POPCX 188      45.670  37.820  80.550  0.00  0.00            
ATOM   4368  C26 POPCX 188      45.680  38.670  81.820  0.00  0.00            
ATOM   4369  C27 POPCX 188      44.550  39.700  81.780  0.00  0.00            
ATOM   4370  C28 POPCX 188      44.600  40.420  83.130  0.00  0.00            
ATOM   4371  C29 POPCX 188      43.490  41.460  83.190  0.00  0.00            
ATOM   4372  C30 POPCX 188      43.580  42.270  84.490  0.00  0.00            
ATOM   4373  C31 POPCX 188      43.890  41.360  85.680  0.00  0.00            
ATOM   4374  C32 POPCX 188      51.490  35.220  90.900  0.00  0.00            
ATOM   4375  O33 POPCX 188      51.980  34.390  89.840  0.00  0.00            
ATOM   4376  C34 POPCX 188      52.360  35.070  88.730  0.00  0.00            
ATOM   4377  O35 POPCX 188      52.740  36.240  88.860  0.00  0.00            
ATOM   4378  C36 POPCX 188      52.550  34.330  87.410  0.00  0.00            
ATOM   4379  C37 POPCX 188      53.490  33.160  87.710  0.00  0.00            
ATOM   4380  C38 POPCX 188      53.440  32.260  86.470  0.00  0.00            
ATOM   4381  C39 POPCX 188      54.240  30.970  86.610  0.00  0.00            
ATOM   4382  C40 POPCX 188      54.070  30.090  85.360  0.00  0.00            
ATOM   4383  C41 POPCX 188      55.120  29.000  85.610  0.00  0.00            
ATOM   4384  C42 POPCX 188      55.100  28.010  84.440  0.00  0.00            
ATOM   4385  C43 POPCX 188      56.240  27.000  84.550  0.00  0.00            
ATOM   4386  C44 POPCX 188      56.080  25.820  83.600  0.00  0.00            
ATOM   4387  C45 POPCX 188      57.380  25.520  82.850  0.00  0.00            
ATOM   4388  C46 POPCX 188      57.490  24.090  82.330  0.00  0.00            
ATOM   4389  C47 POPCX 188      58.820  23.980  81.570  0.00  0.00            
ATOM   4390  C48 POPCX 188      59.130  22.770  80.690  0.00  0.00            
ATOM   4391  C49 POPCX 188      60.580  22.750  80.190  0.00  0.00            
ATOM   4392  C50 POPCX 188      60.840  21.390  79.540  0.00  0.00            
ATOM   4393  CA1 POPCX 188      44.030  42.120  87.000  0.00  0.00            
ATOM   4394  CA2 POPCX 188      42.830  42.980  87.370  0.00  0.00            
ATOM   4395  C1  POPCX 189      15.440  86.840  52.120  0.00  0.00            
ATOM   4396  C2  POPCX 189      15.630  87.830  50.140  0.00  0.00            
ATOM   4397  C3  POPCX 189      13.410  87.150  51.060  0.00  0.00            
ATOM   4398  N4  POPCX 189      14.810  86.790  50.790  0.00  0.00            
ATOM   4399  C5  POPCX 189      14.840  85.490  50.100  0.00  0.00            
ATOM   4400  C6  POPCX 189      14.060  84.260  50.570  0.00  0.00            
ATOM   4401  O7  POPCX 189      12.650  84.420  50.750  0.00  0.00            
ATOM   4402  P8  POPCX 189      11.800  83.070  50.580  0.00  0.00            
ATOM   4403  O9  POPCX 189      10.400  83.340  50.170  0.00  0.00            
ATOM   4404  O10 POPCX 189      12.610  82.140  49.750  0.00  0.00            
ATOM   4405  O11 POPCX 189      12.120  82.600  52.080  0.00  0.00            
ATOM   4406  C12 POPCX 189      11.410  83.320  53.100  0.00  0.00            
ATOM   4407  C13 POPCX 189      11.340  82.560  54.420  0.00  0.00            
ATOM   4408  O14 POPCX 189      10.920  83.370  55.540  0.00  0.00            
ATOM   4409  C15 POPCX 189       9.590  83.640  55.660  0.00  0.00            
ATOM   4410  O16 POPCX 189       8.710  83.240  54.900  0.00  0.00            
ATOM   4411  C17 POPCX 189       9.270  84.610  56.790  0.00  0.00            
ATOM   4412  C18 POPCX 189       9.190  84.040  58.210  0.00  0.00            
ATOM   4413  C19 POPCX 189      10.440  83.700  59.020  0.00  0.00            
ATOM   4414  C20 POPCX 189      10.160  82.860  60.260  0.00  0.00            
ATOM   4415  C21 POPCX 189      11.310  83.270  61.190  0.00  0.00            
ATOM   4416  C22 POPCX 189      11.100  84.780  61.290  0.00  0.00            
ATOM   4417  C23 POPCX 189      11.930  85.390  62.420  0.00  0.00            
ATOM   4418  C24 POPCX 189      11.620  84.630  63.710  0.00  0.00            
ATOM   4419  C25 POPCX 189      12.450  84.560  64.830  0.00  0.00            
ATOM   4420  C26 POPCX 189      13.790  85.290  64.650  0.00  0.00            
ATOM   4421  C27 POPCX 189      14.500  85.240  66.010  0.00  0.00            
ATOM   4422  C28 POPCX 189      13.670  86.050  67.010  0.00  0.00            
ATOM   4423  C29 POPCX 189      14.160  85.910  68.450  0.00  0.00            
ATOM   4424  C30 POPCX 189      13.050  86.500  69.330  0.00  0.00            
ATOM   4425  C31 POPCX 189      11.670  85.870  69.160  0.00  0.00            
ATOM   4426  C32 POPCX 189      12.630  81.760  54.560  0.00  0.00            
ATOM   4427  O33 POPCX 189      12.600  80.880  55.690  0.00  0.00            
ATOM   4428  C34 POPCX 189      13.800  80.360  56.050  0.00  0.00            
ATOM   4429  O35 POPCX 189      14.700  80.110  55.240  0.00  0.00            
ATOM   4430  C36 POPCX 189      13.960  79.940  57.510  0.00  0.00            
ATOM   4431  C37 POPCX 189      15.410  80.170  57.950  0.00  0.00            
ATOM   4432  C38 POPCX 189      15.560  80.030  59.470  0.00  0.00            
ATOM   4433  C39 POPCX 189      14.760  81.190  60.060  0.00  0.00            
ATOM   4434  C40 POPCX 189      15.100  81.310  61.540  0.00  0.00            
ATOM   4435  C41 POPCX 189      14.880  80.040  62.370  0.00  0.00            
ATOM   4436  C42 POPCX 189      15.610  80.260  63.700  0.00  0.00            
ATOM   4437  C43 POPCX 189      17.110  80.450  63.500  0.00  0.00            
ATOM   4438  C44 POPCX 189      17.970  80.680  64.750  0.00  0.00            
ATOM   4439  C45 POPCX 189      17.580  81.910  65.580  0.00  0.00            
ATOM   4440  C46 POPCX 189      18.390  81.870  66.880  0.00  0.00            
ATOM   4441  C47 POPCX 189      18.120  83.140  67.680  0.00  0.00            
ATOM   4442  C48 POPCX 189      19.230  83.360  68.710  0.00  0.00            
ATOM   4443  C49 POPCX 189      18.640  84.340  69.710  0.00  0.00            
ATOM   4444  C50 POPCX 189      19.400  84.230  71.030  0.00  0.00            
ATOM   4445  CA1 POPCX 189      11.630  84.680  70.130  0.00  0.00            
ATOM   4446  CA2 POPCX 189      11.880  85.060  71.590  0.00  0.00            
ATOM   4447  C1  POPCX 190      74.170  80.790  98.720  0.00  0.00            
ATOM   4448  C2  POPCX 190      76.330  80.460  97.710  0.00  0.00            
ATOM   4449  C3  POPCX 190      75.560  82.600  98.320  0.00  0.00            
ATOM   4450  N4  POPCX 190      75.140  81.310  97.740  0.00  0.00            
ATOM   4451  C5  POPCX 190      74.670  81.410  96.350  0.00  0.00            
ATOM   4452  C6  POPCX 190      73.600  82.460  96.020  0.00  0.00            
ATOM   4453  O7  POPCX 190      72.200  82.170  96.080  0.00  0.00            
ATOM   4454  P8  POPCX 190      71.500  83.560  95.680  0.00  0.00            
ATOM   4455  O9  POPCX 190      70.020  83.510  95.680  0.00  0.00            
ATOM   4456  O10 POPCX 190      72.230  84.630  96.400  0.00  0.00            
ATOM   4457  O11 POPCX 190      72.060  83.480  94.180  0.00  0.00            
ATOM   4458  C12 POPCX 190      71.200  82.770  93.280  0.00  0.00            
ATOM   4459  C13 POPCX 190      69.990  83.550  92.750  0.00  0.00            
ATOM   4460  O14 POPCX 190      69.130  82.660  92.020  0.00  0.00            
ATOM   4461  C15 POPCX 190      67.890  83.080  91.660  0.00  0.00            
ATOM   4462  O16 POPCX 190      67.390  84.020  92.270  0.00  0.00            
ATOM   4463  C17 POPCX 190      67.020  82.270  90.710  0.00  0.00            
ATOM   4464  C18 POPCX 190      67.890  81.620  89.630  0.00  0.00            
ATOM   4465  C19 POPCX 190      68.430  82.610  88.600  0.00  0.00            
ATOM   4466  C20 POPCX 190      69.640  82.120  87.800  0.00  0.00            
ATOM   4467  C21 POPCX 190      69.960  83.130  86.700  0.00  0.00            
ATOM   4468  C22 POPCX 190      71.280  82.700  86.070  0.00  0.00            
ATOM   4469  C23 POPCX 190      71.610  83.550  84.840  0.00  0.00            
ATOM   4470  C24 POPCX 190      73.020  83.170  84.410  0.00  0.00            
ATOM   4471  C25 POPCX 190      73.890  83.940  83.650  0.00  0.00            
ATOM   4472  C26 POPCX 190      73.530  85.300  83.050  0.00  0.00            
ATOM   4473  C27 POPCX 190      74.870  86.040  83.020  0.00  0.00            
ATOM   4474  C28 POPCX 190      75.250  86.330  84.470  0.00  0.00            
ATOM   4475  C29 POPCX 190      76.620  87.020  84.530  0.00  0.00            
ATOM   4476  C30 POPCX 190      77.040  87.310  85.970  0.00  0.00            
ATOM   4477  C31 POPCX 190      78.540  87.640  86.010  0.00  0.00            
ATOM   4478  C32 POPCX 190      70.470  84.800  92.020  0.00  0.00            
ATOM   4479  O33 POPCX 190      71.540  84.720  91.080  0.00  0.00            
ATOM   4480  C34 POPCX 190      71.860  85.910  90.490  0.00  0.00            
ATOM   4481  O35 POPCX 190      71.730  86.880  91.240  0.00  0.00            
ATOM   4482  C36 POPCX 190      72.940  85.960  89.400  0.00  0.00            
ATOM   4483  C37 POPCX 190      73.410  84.530  89.130  0.00  0.00            
ATOM   4484  C38 POPCX 190      74.750  84.600  88.390  0.00  0.00            
ATOM   4485  C39 POPCX 190      75.030  83.170  87.950  0.00  0.00            
ATOM   4486  C40 POPCX 190      76.420  83.200  87.300  0.00  0.00            
ATOM   4487  C41 POPCX 190      77.050  81.850  86.950  0.00  0.00            
ATOM   4488  C42 POPCX 190      76.570  81.710  85.510  0.00  0.00            
ATOM   4489  C43 POPCX 190      77.380  80.560  84.910  0.00  0.00            
ATOM   4490  C44 POPCX 190      77.020  80.270  83.450  0.00  0.00            
ATOM   4491  C45 POPCX 190      78.160  79.550  82.740  0.00  0.00            
ATOM   4492  C46 POPCX 190      77.710  78.890  81.440  0.00  0.00            
ATOM   4493  C47 POPCX 190      78.820  78.130  80.710  0.00  0.00            
ATOM   4494  C48 POPCX 190      78.190  77.660  79.400  0.00  0.00            
ATOM   4495  C49 POPCX 190      79.360  77.460  78.430  0.00  0.00            
ATOM   4496  C50 POPCX 190      79.070  76.770  77.100  0.00  0.00            
ATOM   4497  CA1 POPCX 190      78.850  88.770  85.030  0.00  0.00            
ATOM   4498  CA2 POPCX 190      80.270  89.180  85.430  0.00  0.00            
ATOM   4499  C1  POPCX 191      58.430  80.040  98.550  0.00  0.00            
ATOM   4500  C2  POPCX 191      60.230  81.320  97.880  0.00  0.00            
ATOM   4501  C3  POPCX 191      59.160  81.610 100.060  0.00  0.00            
ATOM   4502  N4  POPCX 191      58.960  81.410  98.610  0.00  0.00            
ATOM   4503  C5  POPCX 191      58.080  82.450  98.070  0.00  0.00            
ATOM   4504  C6  POPCX 191      57.510  82.250  96.660  0.00  0.00            
ATOM   4505  O7  POPCX 191      56.310  81.490  96.700  0.00  0.00            
ATOM   4506  P8  POPCX 191      55.440  81.780  95.380  0.00  0.00            
ATOM   4507  O9  POPCX 191      54.090  81.340  95.800  0.00  0.00            
ATOM   4508  O10 POPCX 191      55.890  83.100  94.900  0.00  0.00            
ATOM   4509  O11 POPCX 191      56.160  80.710  94.410  0.00  0.00            
ATOM   4510  C12 POPCX 191      56.790  81.340  93.290  0.00  0.00            
ATOM   4511  C13 POPCX 191      57.660  80.360  92.500  0.00  0.00            
ATOM   4512  O14 POPCX 191      58.400  81.020  91.460  0.00  0.00            
ATOM   4513  C15 POPCX 191      59.650  80.540  91.200  0.00  0.00            
ATOM   4514  O16 POPCX 191      60.160  79.740  91.980  0.00  0.00            
ATOM   4515  C17 POPCX 191      60.340  81.120  89.970  0.00  0.00            
ATOM   4516  C18 POPCX 191      59.300  81.100  88.840  0.00  0.00            
ATOM   4517  C19 POPCX 191      59.190  79.730  88.170  0.00  0.00            
ATOM   4518  C20 POPCX 191      58.010  79.640  87.210  0.00  0.00            
ATOM   4519  C21 POPCX 191      57.830  78.210  86.670  0.00  0.00            
ATOM   4520  C22 POPCX 191      56.740  78.080  85.610  0.00  0.00            
ATOM   4521  C23 POPCX 191      56.980  78.750  84.260  0.00  0.00            
ATOM   4522  C24 POPCX 191      55.720  78.770  83.390  0.00  0.00            
ATOM   4523  C25 POPCX 191      55.720  79.430  82.160  0.00  0.00            
ATOM   4524  C26 POPCX 191      56.960  80.100  81.580  0.00  0.00            
ATOM   4525  C27 POPCX 191      56.810  81.310  80.660  0.00  0.00            
ATOM   4526  C28 POPCX 191      58.070  81.790  79.930  0.00  0.00            
ATOM   4527  C29 POPCX 191      58.590  80.740  78.950  0.00  0.00            
ATOM   4528  C30 POPCX 191      59.810  81.310  78.230  0.00  0.00            
ATOM   4529  C31 POPCX 191      60.190  80.520  76.970  0.00  0.00            
ATOM   4530  C32 POPCX 191      56.780  79.220  91.980  0.00  0.00            
ATOM   4531  O33 POPCX 191      55.650  79.500  91.150  0.00  0.00            
ATOM   4532  C34 POPCX 191      55.360  78.550  90.230  0.00  0.00            
ATOM   4533  O35 POPCX 191      56.000  77.500  90.170  0.00  0.00            
ATOM   4534  C36 POPCX 191      54.240  78.970  89.280  0.00  0.00            
ATOM   4535  C37 POPCX 191      54.100  80.490  89.180  0.00  0.00            
ATOM   4536  C38 POPCX 191      53.050  80.980  88.180  0.00  0.00            
ATOM   4537  C39 POPCX 191      53.430  80.590  86.750  0.00  0.00            
ATOM   4538  C40 POPCX 191      52.510  81.320  85.770  0.00  0.00            
ATOM   4539  C41 POPCX 191      52.970  81.080  84.340  0.00  0.00            
ATOM   4540  C42 POPCX 191      52.030  81.640  83.270  0.00  0.00            
ATOM   4541  C43 POPCX 191      52.530  81.440  81.840  0.00  0.00            
ATOM   4542  C44 POPCX 191      51.280  81.600  80.970  0.00  0.00            
ATOM   4543  C45 POPCX 191      51.750  81.090  79.600  0.00  0.00            
ATOM   4544  C46 POPCX 191      50.670  81.150  78.520  0.00  0.00            
ATOM   4545  C47 POPCX 191      51.280  80.660  77.200  0.00  0.00            
ATOM   4546  C48 POPCX 191      50.310  80.790  76.030  0.00  0.00            
ATOM   4547  C49 POPCX 191      50.850  80.310  74.680  0.00  0.00            
ATOM   4548  C50 POPCX 191      49.860  80.570  73.540  0.00  0.00            
ATOM   4549  CA1 POPCX 191      61.650  80.740  76.570  0.00  0.00            
ATOM   4550  CA2 POPCX 191      61.920  80.030  75.240  0.00  0.00            
ATOM   4551  C1  POPCX 192      63.480  61.980  93.510  0.00  0.00            
ATOM   4552  C2  POPCX 192      64.130  61.040  91.300  0.00  0.00            
ATOM   4553  C3  POPCX 192      65.530  62.470  92.450  0.00  0.00            
ATOM   4554  N4  POPCX 192      64.110  62.200  92.200  0.00  0.00            
ATOM   4555  C5  POPCX 192      63.740  63.470  91.560  0.00  0.00            
ATOM   4556  C6  POPCX 192      62.300  63.520  91.050  0.00  0.00            
ATOM   4557  O7  POPCX 192      61.910  64.850  90.700  0.00  0.00            
ATOM   4558  P8  POPCX 192      60.440  64.800  90.050  0.00  0.00            
ATOM   4559  O9  POPCX 192      59.870  63.580  90.660  0.00  0.00            
ATOM   4560  O10 POPCX 192      59.690  66.040  90.360  0.00  0.00            
ATOM   4561  O11 POPCX 192      60.530  64.370  88.500  0.00  0.00            
ATOM   4562  C12 POPCX 192      60.410  65.370  87.490  0.00  0.00            
ATOM   4563  C13 POPCX 192      61.590  66.340  87.380  0.00  0.00            
ATOM   4564  O14 POPCX 192      61.360  67.610  86.750  0.00  0.00            
ATOM   4565  C15 POPCX 192      60.440  68.490  87.220  0.00  0.00            
ATOM   4566  O16 POPCX 192      60.170  68.510  88.420  0.00  0.00            
ATOM   4567  C17 POPCX 192      60.080  69.730  86.390  0.00  0.00            
ATOM   4568  C18 POPCX 192      61.290  70.290  85.640  0.00  0.00            
ATOM   4569  C19 POPCX 192      61.010  71.530  84.790  0.00  0.00            
ATOM   4570  C20 POPCX 192      60.080  71.080  83.670  0.00  0.00            
ATOM   4571  C21 POPCX 192      59.710  72.360  82.920  0.00  0.00            
ATOM   4572  C22 POPCX 192      59.000  72.050  81.600  0.00  0.00            
ATOM   4573  C23 POPCX 192      59.130  73.260  80.680  0.00  0.00            
ATOM   4574  C24 POPCX 192      58.110  74.340  81.030  0.00  0.00            
ATOM   4575  C25 POPCX 192      58.040  75.370  80.090  0.00  0.00            
ATOM   4576  C26 POPCX 192      59.060  75.540  78.970  0.00  0.00            
ATOM   4577  C27 POPCX 192      58.500  76.490  77.910  0.00  0.00            
ATOM   4578  C28 POPCX 192      59.570  76.730  76.850  0.00  0.00            
ATOM   4579  C29 POPCX 192      59.990  75.370  76.280  0.00  0.00            
ATOM   4580  C30 POPCX 192      60.480  75.480  74.840  0.00  0.00            
ATOM   4581  C31 POPCX 192      59.350  76.090  74.020  0.00  0.00            
ATOM   4582  C32 POPCX 192      62.580  65.610  86.470  0.00  0.00            
ATOM   4583  O33 POPCX 192      62.020  65.050  85.280  0.00  0.00            
ATOM   4584  C34 POPCX 192      62.790  64.360  84.400  0.00  0.00            
ATOM   4585  O35 POPCX 192      63.930  64.030  84.720  0.00  0.00            
ATOM   4586  C36 POPCX 192      62.050  63.670  83.250  0.00  0.00            
ATOM   4587  C37 POPCX 192      61.600  62.230  83.510  0.00  0.00            
ATOM   4588  C38 POPCX 192      60.880  61.500  82.380  0.00  0.00            
ATOM   4589  C39 POPCX 192      59.650  62.390  82.170  0.00  0.00            
ATOM   4590  C40 POPCX 192      58.930  61.800  80.960  0.00  0.00            
ATOM   4591  C41 POPCX 192      59.890  61.670  79.770  0.00  0.00            
ATOM   4592  C42 POPCX 192      59.100  61.430  78.480  0.00  0.00            
ATOM   4593  C43 POPCX 192      59.090  59.910  78.340  0.00  0.00            
ATOM   4594  C44 POPCX 192      59.690  59.440  77.020  0.00  0.00            
ATOM   4595  C45 POPCX 192      58.740  59.770  75.860  0.00  0.00            
ATOM   4596  C46 POPCX 192      59.330  59.440  74.490  0.00  0.00            
ATOM   4597  C47 POPCX 192      58.320  59.660  73.360  0.00  0.00            
ATOM   4598  C48 POPCX 192      58.940  59.450  71.980  0.00  0.00            
ATOM   4599  C49 POPCX 192      57.990  59.930  70.880  0.00  0.00            
ATOM   4600  C50 POPCX 192      58.350  59.670  69.420  0.00  0.00            
ATOM   4601  CA1 POPCX 192      59.790  76.170  72.550  0.00  0.00            
ATOM   4602  CA2 POPCX 192      59.720  74.880  71.750  0.00  0.00            
ATOM   4603  C1  POPCX 193       2.830   5.850  99.310  0.00  0.00            
ATOM   4604  C2  POPCX 193       3.450   3.720 100.000  0.00  0.00            
ATOM   4605  C3  POPCX 193       4.910   4.890  98.450  0.00  0.00            
ATOM   4606  N4  POPCX 193       3.520   4.640  98.850  0.00  0.00            
ATOM   4607  C5  POPCX 193       2.800   3.990  97.740  0.00  0.00            
ATOM   4608  C6  POPCX 193       3.050   2.520  97.400  0.00  0.00            
ATOM   4609  O7  POPCX 193       4.370   2.200  96.940  0.00  0.00            
ATOM   4610  P8  POPCX 193       4.460   0.620  97.240  0.00  0.00            
ATOM   4611  O9  POPCX 193       5.850   0.160  97.010  0.00  0.00            
ATOM   4612  O10 POPCX 193       3.710   0.470  98.500  0.00  0.00            
ATOM   4613  O11 POPCX 193       3.470   0.240  96.020  0.00  0.00            
ATOM   4614  C12 POPCX 193       3.970   0.640  94.740  0.00  0.00            
ATOM   4615  C13 POPCX 193       3.430  -0.170  93.550  0.00  0.00            
ATOM   4616  O14 POPCX 193       4.190  -0.270  92.340  0.00  0.00            
ATOM   4617  C15 POPCX 193       5.090  -1.290  92.240  0.00  0.00            
ATOM   4618  O16 POPCX 193       5.520  -1.820  93.260  0.00  0.00            
ATOM   4619  C17 POPCX 193       5.740  -1.410  90.860  0.00  0.00            
ATOM   4620  C18 POPCX 193       4.970  -2.400  89.980  0.00  0.00            
ATOM   4621  C19 POPCX 193       4.970  -2.010  88.500  0.00  0.00            
ATOM   4622  C20 POPCX 193       4.440  -3.150  87.630  0.00  0.00            
ATOM   4623  C21 POPCX 193       4.220  -2.590  86.220  0.00  0.00            
ATOM   4624  C22 POPCX 193       3.520  -3.520  85.230  0.00  0.00            
ATOM   4625  C23 POPCX 193       3.510  -3.040  83.780  0.00  0.00            
ATOM   4626  C24 POPCX 193       2.810  -4.090  82.910  0.00  0.00            
ATOM   4627  C25 POPCX 193       2.840  -3.950  81.530  0.00  0.00            
ATOM   4628  C26 POPCX 193       3.620  -2.760  80.950  0.00  0.00            
ATOM   4629  C27 POPCX 193       3.540  -2.450  79.460  0.00  0.00            
ATOM   4630  C28 POPCX 193       4.140  -3.540  78.570  0.00  0.00            
ATOM   4631  C29 POPCX 193       4.340  -2.820  77.230  0.00  0.00            
ATOM   4632  C30 POPCX 193       4.940  -3.350  75.920  0.00  0.00            
ATOM   4633  C31 POPCX 193       4.820  -2.340  74.770  0.00  0.00            
ATOM   4634  C32 POPCX 193       1.950   0.170  93.390  0.00  0.00            
ATOM   4635  O33 POPCX 193       1.660   1.520  93.020  0.00  0.00            
ATOM   4636  C34 POPCX 193       0.340   1.840  92.970  0.00  0.00            
ATOM   4637  O35 POPCX 193      -0.550   1.150  93.470  0.00  0.00            
ATOM   4638  C36 POPCX 193       0.050   3.160  92.240  0.00  0.00            
ATOM   4639  C37 POPCX 193      -0.430   2.880  90.810  0.00  0.00            
ATOM   4640  C38 POPCX 193      -0.610   4.220  90.090  0.00  0.00            
ATOM   4641  C39 POPCX 193      -0.560   4.060  88.570  0.00  0.00            
ATOM   4642  C40 POPCX 193      -1.720   3.190  88.080  0.00  0.00            
ATOM   4643  C41 POPCX 193      -1.500   2.870  86.600  0.00  0.00            
ATOM   4644  C42 POPCX 193      -2.590   1.960  86.040  0.00  0.00            
ATOM   4645  C43 POPCX 193      -2.190   1.580  84.610  0.00  0.00            
ATOM   4646  C44 POPCX 193      -3.300   1.030  83.720  0.00  0.00            
ATOM   4647  C45 POPCX 193      -2.800   1.110  82.280  0.00  0.00            
ATOM   4648  C46 POPCX 193      -3.930   1.120  81.240  0.00  0.00            
ATOM   4649  C47 POPCX 193      -3.240   1.150  79.870  0.00  0.00            
ATOM   4650  C48 POPCX 193      -4.140   1.330  78.650  0.00  0.00            
ATOM   4651  C49 POPCX 193      -5.030   0.110  78.380  0.00  0.00            
ATOM   4652  C50 POPCX 193      -5.790   0.310  77.070  0.00  0.00            
ATOM   4653  CA1 POPCX 193       5.550  -2.790  73.500  0.00  0.00            
ATOM   4654  CA2 POPCX 193       5.270  -1.880  72.310  0.00  0.00            
ATOM   4655  C1  POPCX 194      11.400  26.420  52.500  0.00  0.00            
ATOM   4656  C2  POPCX 194       9.500  27.920  52.460  0.00  0.00            
ATOM   4657  C3  POPCX 194      11.610  28.590  53.340  0.00  0.00            
ATOM   4658  N4  POPCX 194      10.670  27.470  53.230  0.00  0.00            
ATOM   4659  C5  POPCX 194      10.340  26.830  54.520  0.00  0.00            
ATOM   4660  C6  POPCX 194       9.610  27.710  55.530  0.00  0.00            
ATOM   4661  O7  POPCX 194      10.600  28.310  56.380  0.00  0.00            
ATOM   4662  P8  POPCX 194      10.070  29.780  56.770  0.00  0.00            
ATOM   4663  O9  POPCX 194      10.060  30.670  55.580  0.00  0.00            
ATOM   4664  O10 POPCX 194       8.900  29.630  57.660  0.00  0.00            
ATOM   4665  O11 POPCX 194      11.340  30.400  57.530  0.00  0.00            
ATOM   4666  C12 POPCX 194      11.560  29.630  58.720  0.00  0.00            
ATOM   4667  C13 POPCX 194      12.890  29.950  59.410  0.00  0.00            
ATOM   4668  O14 POPCX 194      13.210  29.190  60.590  0.00  0.00            
ATOM   4669  C15 POPCX 194      13.710  27.950  60.330  0.00  0.00            
ATOM   4670  O16 POPCX 194      13.590  27.470  59.200  0.00  0.00            
ATOM   4671  C17 POPCX 194      14.220  27.140  61.520  0.00  0.00            
ATOM   4672  C18 POPCX 194      15.660  26.700  61.260  0.00  0.00            
ATOM   4673  C19 POPCX 194      16.320  25.770  62.280  0.00  0.00            
ATOM   4674  C20 POPCX 194      15.550  24.460  62.080  0.00  0.00            
ATOM   4675  C21 POPCX 194      15.840  23.390  63.130  0.00  0.00            
ATOM   4676  C22 POPCX 194      15.130  22.060  62.860  0.00  0.00            
ATOM   4677  C23 POPCX 194      15.520  21.050  63.940  0.00  0.00            
ATOM   4678  C24 POPCX 194      14.640  19.830  63.680  0.00  0.00            
ATOM   4679  C25 POPCX 194      13.950  19.140  64.670  0.00  0.00            
ATOM   4680  C26 POPCX 194      13.980  19.770  66.070  0.00  0.00            
ATOM   4681  C27 POPCX 194      13.230  18.900  67.080  0.00  0.00            
ATOM   4682  C28 POPCX 194      13.670  19.380  68.460  0.00  0.00            
ATOM   4683  C29 POPCX 194      15.160  19.050  68.580  0.00  0.00            
ATOM   4684  C30 POPCX 194      15.620  19.550  69.950  0.00  0.00            
ATOM   4685  C31 POPCX 194      14.520  19.130  70.920  0.00  0.00            
ATOM   4686  C32 POPCX 194      12.640  31.400  59.820  0.00  0.00            
ATOM   4687  O33 POPCX 194      11.600  31.730  60.750  0.00  0.00            
ATOM   4688  C34 POPCX 194      11.620  33.030  61.130  0.00  0.00            
ATOM   4689  O35 POPCX 194      12.310  33.890  60.580  0.00  0.00            
ATOM   4690  C36 POPCX 194      10.580  33.480  62.150  0.00  0.00            
ATOM   4691  C37 POPCX 194      10.740  33.020  63.600  0.00  0.00            
ATOM   4692  C38 POPCX 194       9.620  33.380  64.580  0.00  0.00            
ATOM   4693  C39 POPCX 194      10.090  33.430  66.040  0.00  0.00            
ATOM   4694  C40 POPCX 194      10.520  32.090  66.630  0.00  0.00            
ATOM   4695  C41 POPCX 194      10.930  32.290  68.090  0.00  0.00            
ATOM   4696  C42 POPCX 194       9.900  33.210  68.740  0.00  0.00            
ATOM   4697  C43 POPCX 194      10.300  33.520  70.180  0.00  0.00            
ATOM   4698  C44 POPCX 194       9.150  34.300  70.820  0.00  0.00            
ATOM   4699  C45 POPCX 194       8.590  35.490  70.060  0.00  0.00            
ATOM   4700  C46 POPCX 194       7.690  36.330  70.970  0.00  0.00            
ATOM   4701  C47 POPCX 194       7.040  37.580  70.370  0.00  0.00            
ATOM   4702  C48 POPCX 194       6.140  36.950  69.310  0.00  0.00            
ATOM   4703  C49 POPCX 194       5.360  38.000  68.520  0.00  0.00            
ATOM   4704  C50 POPCX 194       6.300  38.970  67.790  0.00  0.00            
ATOM   4705  CA1 POPCX 194      14.900  19.270  72.400  0.00  0.00            
ATOM   4706  CA2 POPCX 194      13.590  19.250  73.190  0.00  0.00            
ATOM   4707  C1  POPCX 195      17.550  39.120  50.000  0.00  0.00            
ATOM   4708  C2  POPCX 195      17.220  40.780  48.710  0.00  0.00            
ATOM   4709  C3  POPCX 195      19.510  40.520  49.730  0.00  0.00            
ATOM   4710  N4  POPCX 195      18.050  40.500  49.890  0.00  0.00            
ATOM   4711  C5  POPCX 195      17.520  41.370  50.950  0.00  0.00            
ATOM   4712  C6  POPCX 195      18.150  41.100  52.320  0.00  0.00            
ATOM   4713  O7  POPCX 195      17.570  41.960  53.310  0.00  0.00            
ATOM   4714  P8  POPCX 195      18.400  41.930  54.690  0.00  0.00            
ATOM   4715  O9  POPCX 195      19.130  40.660  54.900  0.00  0.00            
ATOM   4716  O10 POPCX 195      19.030  43.260  54.860  0.00  0.00            
ATOM   4717  O11 POPCX 195      17.230  41.830  55.790  0.00  0.00            
ATOM   4718  C12 POPCX 195      17.510  42.710  56.880  0.00  0.00            
ATOM   4719  C13 POPCX 195      16.380  43.590  57.420  0.00  0.00            
ATOM   4720  O14 POPCX 195      16.730  44.730  58.220  0.00  0.00            
ATOM   4721  C15 POPCX 195      17.380  45.760  57.620  0.00  0.00            
ATOM   4722  O16 POPCX 195      17.660  45.700  56.420  0.00  0.00            
ATOM   4723  C17 POPCX 195      17.710  46.960  58.500  0.00  0.00            
ATOM   4724  C18 POPCX 195      16.590  47.130  59.530  0.00  0.00            
ATOM   4725  C19 POPCX 195      16.990  48.220  60.530  0.00  0.00            
ATOM   4726  C20 POPCX 195      15.830  48.610  61.450  0.00  0.00            
ATOM   4727  C21 POPCX 195      16.180  49.700  62.470  0.00  0.00            
ATOM   4728  C22 POPCX 195      17.500  49.360  63.150  0.00  0.00            
ATOM   4729  C23 POPCX 195      17.730  50.330  64.310  0.00  0.00            
ATOM   4730  C24 POPCX 195      16.430  50.380  65.120  0.00  0.00            
ATOM   4731  C25 POPCX 195      16.370  50.990  66.360  0.00  0.00            
ATOM   4732  C26 POPCX 195      17.550  51.760  66.970  0.00  0.00            
ATOM   4733  C27 POPCX 195      17.480  52.080  68.460  0.00  0.00            
ATOM   4734  C28 POPCX 195      18.800  52.500  69.110  0.00  0.00            
ATOM   4735  C29 POPCX 195      18.690  52.470  70.640  0.00  0.00            
ATOM   4736  C30 POPCX 195      19.890  53.140  71.300  0.00  0.00            
ATOM   4737  C31 POPCX 195      19.330  54.030  72.410  0.00  0.00            
ATOM   4738  C32 POPCX 195      15.360  42.600  58.000  0.00  0.00            
ATOM   4739  O33 POPCX 195      15.960  41.420  58.540  0.00  0.00            
ATOM   4740  C34 POPCX 195      14.960  40.580  58.920  0.00  0.00            
ATOM   4741  O35 POPCX 195      13.770  40.840  58.770  0.00  0.00            
ATOM   4742  C36 POPCX 195      15.580  39.410  59.680  0.00  0.00            
ATOM   4743  C37 POPCX 195      14.620  38.480  60.430  0.00  0.00            
ATOM   4744  C38 POPCX 195      15.160  37.110  60.850  0.00  0.00            
ATOM   4745  C39 POPCX 195      14.120  36.470  61.780  0.00  0.00            
ATOM   4746  C40 POPCX 195      13.910  37.130  63.150  0.00  0.00            
ATOM   4747  C41 POPCX 195      15.190  37.000  63.970  0.00  0.00            
ATOM   4748  C42 POPCX 195      14.960  37.710  65.310  0.00  0.00            
ATOM   4749  C43 POPCX 195      14.550  39.180  65.190  0.00  0.00            
ATOM   4750  C44 POPCX 195      14.660  39.980  66.490  0.00  0.00            
ATOM   4751  C45 POPCX 195      14.120  41.400  66.340  0.00  0.00            
ATOM   4752  C46 POPCX 195      14.330  42.010  67.730  0.00  0.00            
ATOM   4753  C47 POPCX 195      13.820  43.450  67.760  0.00  0.00            
ATOM   4754  C48 POPCX 195      13.910  44.050  69.170  0.00  0.00            
ATOM   4755  C49 POPCX 195      13.520  43.130  70.330  0.00  0.00            
ATOM   4756  C50 POPCX 195      13.590  43.820  71.690  0.00  0.00            
ATOM   4757  CA1 POPCX 195      20.230  55.250  72.590  0.00  0.00            
ATOM   4758  CA2 POPCX 195      21.630  54.640  72.750  0.00  0.00            
ATOM   4759  C1  POPCX 196      76.200  31.320 101.770  0.00  0.00            
ATOM   4760  C2  POPCX 196      77.150  29.120 101.580  0.00  0.00            
ATOM   4761  C3  POPCX 196      78.550  30.870 101.830  0.00  0.00            
ATOM   4762  N4  POPCX 196      77.290  30.530 101.170  0.00  0.00            
ATOM   4763  C5  POPCX 196      77.150  30.650  99.710  0.00  0.00            
ATOM   4764  C6  POPCX 196      78.060  29.730  98.900  0.00  0.00            
ATOM   4765  O7  POPCX 196      79.420  30.150  98.790  0.00  0.00            
ATOM   4766  P8  POPCX 196      80.100  29.400  97.530  0.00  0.00            
ATOM   4767  O9  POPCX 196      81.310  28.610  97.830  0.00  0.00            
ATOM   4768  O10 POPCX 196      79.100  28.870  96.570  0.00  0.00            
ATOM   4769  O11 POPCX 196      80.800  30.730  96.960  0.00  0.00            
ATOM   4770  C12 POPCX 196      80.570  30.670  95.540  0.00  0.00            
ATOM   4771  C13 POPCX 196      81.450  31.740  94.900  0.00  0.00            
ATOM   4772  O14 POPCX 196      81.070  32.270  93.620  0.00  0.00            
ATOM   4773  C15 POPCX 196      81.470  33.390  92.950  0.00  0.00            
ATOM   4774  O16 POPCX 196      82.240  34.170  93.490  0.00  0.00            
ATOM   4775  C17 POPCX 196      80.900  33.590  91.540  0.00  0.00            
ATOM   4776  C18 POPCX 196      81.990  34.180  90.640  0.00  0.00            
ATOM   4777  C19 POPCX 196      81.560  34.790  89.310  0.00  0.00            
ATOM   4778  C20 POPCX 196      82.650  35.600  88.600  0.00  0.00            
ATOM   4779  C21 POPCX 196      82.030  36.280  87.370  0.00  0.00            
ATOM   4780  C22 POPCX 196      83.100  37.200  86.770  0.00  0.00            
ATOM   4781  C23 POPCX 196      82.480  38.130  85.730  0.00  0.00            
ATOM   4782  C24 POPCX 196      82.200  37.250  84.510  0.00  0.00            
ATOM   4783  C25 POPCX 196      81.680  37.900  83.390  0.00  0.00            
ATOM   4784  C26 POPCX 196      81.600  39.410  83.160  0.00  0.00            
ATOM   4785  C27 POPCX 196      81.280  39.690  81.700  0.00  0.00            
ATOM   4786  C28 POPCX 196      79.900  39.250  81.200  0.00  0.00            
ATOM   4787  C29 POPCX 196      79.580  39.630  79.760  0.00  0.00            
ATOM   4788  C30 POPCX 196      79.270  41.130  79.780  0.00  0.00            
ATOM   4789  C31 POPCX 196      79.390  41.830  78.430  0.00  0.00            
ATOM   4790  C32 POPCX 196      82.870  31.150  94.970  0.00  0.00            
ATOM   4791  O33 POPCX 196      82.990  29.870  94.340  0.00  0.00            
ATOM   4792  C34 POPCX 196      84.270  29.410  94.340  0.00  0.00            
ATOM   4793  O35 POPCX 196      85.120  30.030  94.980  0.00  0.00            
ATOM   4794  C36 POPCX 196      84.510  28.240  93.390  0.00  0.00            
ATOM   4795  C37 POPCX 196      85.160  28.750  92.100  0.00  0.00            
ATOM   4796  C38 POPCX 196      85.490  27.580  91.180  0.00  0.00            
ATOM   4797  C39 POPCX 196      86.360  27.920  89.970  0.00  0.00            
ATOM   4798  C40 POPCX 196      86.610  26.770  88.990  0.00  0.00            
ATOM   4799  C41 POPCX 196      87.500  27.190  87.820  0.00  0.00            
ATOM   4800  C42 POPCX 196      86.850  28.130  86.800  0.00  0.00            
ATOM   4801  C43 POPCX 196      87.890  28.400  85.720  0.00  0.00            
ATOM   4802  C44 POPCX 196      87.430  29.390  84.660  0.00  0.00            
ATOM   4803  C45 POPCX 196      88.550  29.860  83.730  0.00  0.00            
ATOM   4804  C46 POPCX 196      88.070  30.860  82.670  0.00  0.00            
ATOM   4805  C47 POPCX 196      89.170  31.360  81.740  0.00  0.00            
ATOM   4806  C48 POPCX 196      90.220  32.210  82.450  0.00  0.00            
ATOM   4807  C49 POPCX 196      91.260  32.740  81.450  0.00  0.00            
ATOM   4808  C50 POPCX 196      91.830  31.600  80.620  0.00  0.00            
ATOM   4809  CA1 POPCX 196      80.780  41.650  77.810  0.00  0.00            
ATOM   4810  CA2 POPCX 196      80.930  42.590  76.610  0.00  0.00            
ATOM   4811  C1  POPCX 197      66.980  39.770  57.270  0.00  0.00            
ATOM   4812  C2  POPCX 197      65.680  38.620  55.660  0.00  0.00            
ATOM   4813  C3  POPCX 197      67.020  37.350  57.170  0.00  0.00            
ATOM   4814  N4  POPCX 197      66.950  38.590  56.390  0.00  0.00            
ATOM   4815  C5  POPCX 197      67.970  38.690  55.330  0.00  0.00            
ATOM   4816  C6  POPCX 197      69.450  38.620  55.700  0.00  0.00            
ATOM   4817  O7  POPCX 197      69.760  39.690  56.600  0.00  0.00            
ATOM   4818  P8  POPCX 197      71.330  39.820  56.940  0.00  0.00            
ATOM   4819  O9  POPCX 197      72.010  38.540  56.650  0.00  0.00            
ATOM   4820  O10 POPCX 197      71.930  41.070  56.410  0.00  0.00            
ATOM   4821  O11 POPCX 197      70.980  40.160  58.470  0.00  0.00            
ATOM   4822  C12 POPCX 197      70.890  41.560  58.760  0.00  0.00            
ATOM   4823  C13 POPCX 197      70.590  41.790  60.240  0.00  0.00            
ATOM   4824  O14 POPCX 197      71.730  41.490  61.050  0.00  0.00            
ATOM   4825  C15 POPCX 197      72.900  42.190  61.020  0.00  0.00            
ATOM   4826  O16 POPCX 197      73.420  42.710  60.040  0.00  0.00            
ATOM   4827  C17 POPCX 197      73.580  42.320  62.390  0.00  0.00            
ATOM   4828  C18 POPCX 197      73.360  43.730  62.960  0.00  0.00            
ATOM   4829  C19 POPCX 197      74.330  43.990  64.110  0.00  0.00            
ATOM   4830  C20 POPCX 197      73.680  44.750  65.270  0.00  0.00            
ATOM   4831  C21 POPCX 197      74.620  44.750  66.470  0.00  0.00            
ATOM   4832  C22 POPCX 197      74.980  43.280  66.720  0.00  0.00            
ATOM   4833  C23 POPCX 197      75.820  43.040  67.970  0.00  0.00            
ATOM   4834  C24 POPCX 197      75.560  41.590  68.410  0.00  0.00            
ATOM   4835  C25 POPCX 197      76.220  41.100  69.530  0.00  0.00            
ATOM   4836  C26 POPCX 197      77.070  41.980  70.440  0.00  0.00            
ATOM   4837  C27 POPCX 197      77.330  41.310  71.790  0.00  0.00            
ATOM   4838  C28 POPCX 197      78.370  42.230  72.440  0.00  0.00            
ATOM   4839  C29 POPCX 197      78.930  41.590  73.710  0.00  0.00            
ATOM   4840  C30 POPCX 197      79.440  40.160  73.550  0.00  0.00            
ATOM   4841  C31 POPCX 197      80.110  39.600  74.810  0.00  0.00            
ATOM   4842  C32 POPCX 197      69.220  41.210  60.610  0.00  0.00            
ATOM   4843  O33 POPCX 197      68.230  42.110  60.080  0.00  0.00            
ATOM   4844  C34 POPCX 197      66.980  41.750  60.460  0.00  0.00            
ATOM   4845  O35 POPCX 197      66.740  40.650  60.970  0.00  0.00            
ATOM   4846  C36 POPCX 197      65.900  42.790  60.140  0.00  0.00            
ATOM   4847  C37 POPCX 197      64.680  42.810  61.070  0.00  0.00            
ATOM   4848  C38 POPCX 197      63.720  43.910  60.610  0.00  0.00            
ATOM   4849  C39 POPCX 197      62.950  44.480  61.800  0.00  0.00            
ATOM   4850  C40 POPCX 197      61.870  45.460  61.350  0.00  0.00            
ATOM   4851  C41 POPCX 197      60.920  45.790  62.500  0.00  0.00            
ATOM   4852  C42 POPCX 197      59.860  46.720  61.910  0.00  0.00            
ATOM   4853  C43 POPCX 197      60.400  48.150  61.790  0.00  0.00            
ATOM   4854  C44 POPCX 197      59.150  48.890  61.310  0.00  0.00            
ATOM   4855  C45 POPCX 197      59.480  50.320  60.880  0.00  0.00            
ATOM   4856  C46 POPCX 197      58.220  51.110  60.530  0.00  0.00            
ATOM   4857  C47 POPCX 197      57.070  50.960  61.520  0.00  0.00            
ATOM   4858  C48 POPCX 197      55.810  51.660  61.000  0.00  0.00            
ATOM   4859  C49 POPCX 197      54.730  51.600  62.090  0.00  0.00            
ATOM   4860  C50 POPCX 197      54.110  50.230  62.330  0.00  0.00            
ATOM   4861  CA1 POPCX 197      80.410  38.100  74.840  0.00  0.00            
ATOM   4862  CA2 POPCX 197      79.190  37.290  75.300  0.00  0.00            
ATOM   4863  C1  POPCX 198      40.750  81.280  53.430  0.00  0.00            
ATOM   4864  C2  POPCX 198      40.810  80.950  50.990  0.00  0.00            
ATOM   4865  C3  POPCX 198      38.970  81.910  52.120  0.00  0.00            
ATOM   4866  N4  POPCX 198      40.010  80.880  52.220  0.00  0.00            
ATOM   4867  C5  POPCX 198      39.440  79.530  52.140  0.00  0.00            
ATOM   4868  C6  POPCX 198      38.270  79.310  53.100  0.00  0.00            
ATOM   4869  O7  POPCX 198      38.630  78.760  54.370  0.00  0.00            
ATOM   4870  P8  POPCX 198      37.340  78.890  55.320  0.00  0.00            
ATOM   4871  O9  POPCX 198      36.190  79.270  54.470  0.00  0.00            
ATOM   4872  O10 POPCX 198      37.360  77.740  56.260  0.00  0.00            
ATOM   4873  O11 POPCX 198      37.920  80.190  56.060  0.00  0.00            
ATOM   4874  C12 POPCX 198      38.830  79.850  57.120  0.00  0.00            
ATOM   4875  C13 POPCX 198      39.410  81.030  57.890  0.00  0.00            
ATOM   4876  O14 POPCX 198      40.160  80.690  59.060  0.00  0.00            
ATOM   4877  C15 POPCX 198      41.410  80.170  58.950  0.00  0.00            
ATOM   4878  O16 POPCX 198      42.000  80.110  57.870  0.00  0.00            
ATOM   4879  C17 POPCX 198      41.970  79.500  60.210  0.00  0.00            
ATOM   4880  C18 POPCX 198      41.400  80.150  61.480  0.00  0.00            
ATOM   4881  C19 POPCX 198      42.170  79.610  62.680  0.00  0.00            
ATOM   4882  C20 POPCX 198      42.150  78.100  62.920  0.00  0.00            
ATOM   4883  C21 POPCX 198      42.940  77.690  64.170  0.00  0.00            
ATOM   4884  C22 POPCX 198      42.650  78.600  65.360  0.00  0.00            
ATOM   4885  C23 POPCX 198      43.380  78.270  66.660  0.00  0.00            
ATOM   4886  C24 POPCX 198      42.810  79.010  67.870  0.00  0.00            
ATOM   4887  C25 POPCX 198      43.460  78.860  69.090  0.00  0.00            
ATOM   4888  C26 POPCX 198      44.720  77.990  69.140  0.00  0.00            
ATOM   4889  C27 POPCX 198      45.490  78.420  70.390  0.00  0.00            
ATOM   4890  C28 POPCX 198      44.530  78.440  71.580  0.00  0.00            
ATOM   4891  C29 POPCX 198      45.380  78.560  72.850  0.00  0.00            
ATOM   4892  C30 POPCX 198      44.480  78.440  74.080  0.00  0.00            
ATOM   4893  C31 POPCX 198      45.140  78.920  75.370  0.00  0.00            
ATOM   4894  C32 POPCX 198      38.140  81.840  58.160  0.00  0.00            
ATOM   4895  O33 POPCX 198      37.080  81.100  58.780  0.00  0.00            
ATOM   4896  C34 POPCX 198      36.070  81.820  59.340  0.00  0.00            
ATOM   4897  O35 POPCX 198      35.980  82.980  58.940  0.00  0.00            
ATOM   4898  C36 POPCX 198      34.950  81.190  60.170  0.00  0.00            
ATOM   4899  C37 POPCX 198      34.530  82.000  61.390  0.00  0.00            
ATOM   4900  C38 POPCX 198      33.310  81.370  62.070  0.00  0.00            
ATOM   4901  C39 POPCX 198      33.340  81.900  63.510  0.00  0.00            
ATOM   4902  C40 POPCX 198      34.480  81.410  64.400  0.00  0.00            
ATOM   4903  C41 POPCX 198      34.110  81.690  65.860  0.00  0.00            
ATOM   4904  C42 POPCX 198      35.140  81.080  66.810  0.00  0.00            
ATOM   4905  C43 POPCX 198      34.650  81.450  68.210  0.00  0.00            
ATOM   4906  C44 POPCX 198      35.630  81.040  69.310  0.00  0.00            
ATOM   4907  C45 POPCX 198      35.050  81.510  70.650  0.00  0.00            
ATOM   4908  C46 POPCX 198      35.920  81.070  71.840  0.00  0.00            
ATOM   4909  C47 POPCX 198      35.550  81.630  73.210  0.00  0.00            
ATOM   4910  C48 POPCX 198      36.400  81.000  74.320  0.00  0.00            
ATOM   4911  C49 POPCX 198      36.170  81.570  75.720  0.00  0.00            
ATOM   4912  C50 POPCX 198      37.130  80.980  76.760  0.00  0.00            
ATOM   4913  CA1 POPCX 198      44.090  79.230  76.440  0.00  0.00            
ATOM   4914  CA2 POPCX 198      43.300  80.490  76.130  0.00  0.00            
ATOM   4915  C1  POPCX 199      24.190  43.030  99.350  0.00  0.00            
ATOM   4916  C2  POPCX 199      24.640  40.700 100.110  0.00  0.00            
ATOM   4917  C3  POPCX 199      26.220  42.030  99.170  0.00  0.00            
ATOM   4918  N4  POPCX 199      24.790  41.720  99.060  0.00  0.00            
ATOM   4919  C5  POPCX 199      24.180  41.410  97.760  0.00  0.00            
ATOM   4920  C6  POPCX 199      24.520  40.110  97.020  0.00  0.00            
ATOM   4921  O7  POPCX 199      25.910  39.760  96.950  0.00  0.00            
ATOM   4922  P8  POPCX 199      26.110  38.160  96.890  0.00  0.00            
ATOM   4923  O9  POPCX 199      27.560  37.890  96.800  0.00  0.00            
ATOM   4924  O10 POPCX 199      25.370  37.680  98.080  0.00  0.00            
ATOM   4925  O11 POPCX 199      25.350  37.970  95.480  0.00  0.00            
ATOM   4926  C12 POPCX 199      26.050  38.480  94.340  0.00  0.00            
ATOM   4927  C13 POPCX 199      25.260  38.430  93.030  0.00  0.00            
ATOM   4928  O14 POPCX 199      26.030  38.400  91.820  0.00  0.00            
ATOM   4929  C15 POPCX 199      26.780  37.340  91.430  0.00  0.00            
ATOM   4930  O16 POPCX 199      27.030  36.450  92.250  0.00  0.00            
ATOM   4931  C17 POPCX 199      27.440  37.550  90.070  0.00  0.00            
ATOM   4932  C18 POPCX 199      27.410  38.990  89.540  0.00  0.00            
ATOM   4933  C19 POPCX 199      28.470  39.090  88.440  0.00  0.00            
ATOM   4934  C20 POPCX 199      28.460  40.530  87.900  0.00  0.00            
ATOM   4935  C21 POPCX 199      28.620  40.570  86.380  0.00  0.00            
ATOM   4936  C22 POPCX 199      28.620  41.950  85.720  0.00  0.00            
ATOM   4937  C23 POPCX 199      29.180  41.940  84.300  0.00  0.00            
ATOM   4938  C24 POPCX 199      29.670  43.340  83.910  0.00  0.00            
ATOM   4939  C25 POPCX 199      30.100  43.540  82.610  0.00  0.00            
ATOM   4940  C26 POPCX 199      30.120  42.350  81.640  0.00  0.00            
ATOM   4941  C27 POPCX 199      30.560  42.740  80.230  0.00  0.00            
ATOM   4942  C28 POPCX 199      30.670  41.490  79.360  0.00  0.00            
ATOM   4943  C29 POPCX 199      30.410  42.020  77.940  0.00  0.00            
ATOM   4944  C30 POPCX 199      30.870  41.010  76.880  0.00  0.00            
ATOM   4945  C31 POPCX 199      30.790  41.450  75.420  0.00  0.00            
ATOM   4946  C32 POPCX 199      24.260  39.580  93.120  0.00  0.00            
ATOM   4947  O33 POPCX 199      24.760  40.920  93.060  0.00  0.00            
ATOM   4948  C34 POPCX 199      23.950  42.010  93.130  0.00  0.00            
ATOM   4949  O35 POPCX 199      22.820  41.930  93.600  0.00  0.00            
ATOM   4950  C36 POPCX 199      24.480  43.430  92.890  0.00  0.00            
ATOM   4951  C37 POPCX 199      23.960  44.020  91.570  0.00  0.00            
ATOM   4952  C38 POPCX 199      24.610  43.350  90.360  0.00  0.00            
ATOM   4953  C39 POPCX 199      24.330  44.080  89.040  0.00  0.00            
ATOM   4954  C40 POPCX 199      24.940  43.450  87.790  0.00  0.00            
ATOM   4955  C41 POPCX 199      24.780  44.310  86.530  0.00  0.00            
ATOM   4956  C42 POPCX 199      25.250  43.570  85.270  0.00  0.00            
ATOM   4957  C43 POPCX 199      25.140  44.340  83.960  0.00  0.00            
ATOM   4958  C44 POPCX 199      26.010  45.570  84.210  0.00  0.00            
ATOM   4959  C45 POPCX 199      26.110  46.420  82.950  0.00  0.00            
ATOM   4960  C46 POPCX 199      26.600  45.390  81.930  0.00  0.00            
ATOM   4961  C47 POPCX 199      26.580  46.040  80.540  0.00  0.00            
ATOM   4962  C48 POPCX 199      26.610  44.910  79.510  0.00  0.00            
ATOM   4963  C49 POPCX 199      26.690  45.420  78.080  0.00  0.00            
ATOM   4964  C50 POPCX 199      26.520  44.280  77.070  0.00  0.00            
ATOM   4965  CA1 POPCX 199      31.340  40.400  74.460  0.00  0.00            
ATOM   4966  CA2 POPCX 199      31.310  40.890  73.010  0.00  0.00            
ATOM   4967  C1  POPCX 200      55.190  44.090  95.520  0.00  0.00            
ATOM   4968  C2  POPCX 200      56.390  45.290  94.020  0.00  0.00            
ATOM   4969  C3  POPCX 200      56.120  46.170  96.340  0.00  0.00            
ATOM   4970  N4  POPCX 200      55.510  45.480  95.190  0.00  0.00            
ATOM   4971  C5  POPCX 200      54.240  46.090  94.780  0.00  0.00            
ATOM   4972  C6  POPCX 200      53.890  47.520  95.200  0.00  0.00            
ATOM   4973  O7  POPCX 200      52.590  47.900  94.760  0.00  0.00            
ATOM   4974  P8  POPCX 200      52.160  49.360  95.270  0.00  0.00            
ATOM   4975  O9  POPCX 200      50.720  49.260  94.930  0.00  0.00            
ATOM   4976  O10 POPCX 200      52.570  49.780  96.630  0.00  0.00            
ATOM   4977  O11 POPCX 200      52.840  50.160  94.060  0.00  0.00            
ATOM   4978  C12 POPCX 200      52.430  49.550  92.830  0.00  0.00            
ATOM   4979  C13 POPCX 200      52.730  50.360  91.570  0.00  0.00            
ATOM   4980  O14 POPCX 200      51.960  49.980  90.430  0.00  0.00            
ATOM   4981  C15 POPCX 200      51.870  50.770  89.320  0.00  0.00            
ATOM   4982  O16 POPCX 200      52.470  51.850  89.320  0.00  0.00            
ATOM   4983  C17 POPCX 200      51.050  50.310  88.120  0.00  0.00            
ATOM   4984  C18 POPCX 200      49.610  50.820  88.160  0.00  0.00            
ATOM   4985  C19 POPCX 200      48.960  50.750  86.770  0.00  0.00            
ATOM   4986  C20 POPCX 200      49.030  49.320  86.240  0.00  0.00            
ATOM   4987  C21 POPCX 200      48.380  49.190  84.860  0.00  0.00            
ATOM   4988  C22 POPCX 200      49.280  49.930  83.870  0.00  0.00            
ATOM   4989  C23 POPCX 200      48.510  50.640  82.750  0.00  0.00            
ATOM   4990  C24 POPCX 200      47.850  51.960  83.120  0.00  0.00            
ATOM   4991  C25 POPCX 200      47.590  52.880  82.110  0.00  0.00            
ATOM   4992  C26 POPCX 200      47.810  52.600  80.630  0.00  0.00            
ATOM   4993  C27 POPCX 200      47.470  53.890  79.880  0.00  0.00            
ATOM   4994  C28 POPCX 200      47.590  53.710  78.370  0.00  0.00            
ATOM   4995  C29 POPCX 200      47.360  55.060  77.670  0.00  0.00            
ATOM   4996  C30 POPCX 200      47.270  54.980  76.140  0.00  0.00            
ATOM   4997  C31 POPCX 200      46.970  56.360  75.550  0.00  0.00            
ATOM   4998  C32 POPCX 200      54.260  50.380  91.460  0.00  0.00            
ATOM   4999  O33 POPCX 200      54.850  49.080  91.420  0.00  0.00            
ATOM   5000  C34 POPCX 200      56.210  49.080  91.380  0.00  0.00            
ATOM   5001  O35 POPCX 200      56.870  50.070  91.080  0.00  0.00            
ATOM   5002  C36 POPCX 200      56.770  47.660  91.440  0.00  0.00            
ATOM   5003  C37 POPCX 200      57.210  47.250  90.040  0.00  0.00            
ATOM   5004  C38 POPCX 200      57.730  45.810  90.000  0.00  0.00            
ATOM   5005  C39 POPCX 200      58.000  45.250  88.600  0.00  0.00            
ATOM   5006  C40 POPCX 200      56.880  45.330  87.570  0.00  0.00            
ATOM   5007  C41 POPCX 200      57.430  44.580  86.360  0.00  0.00            
ATOM   5008  C42 POPCX 200      56.500  44.890  85.180  0.00  0.00            
ATOM   5009  C43 POPCX 200      57.060  44.240  83.920  0.00  0.00            
ATOM   5010  C44 POPCX 200      58.510  44.700  83.710  0.00  0.00            
ATOM   5011  C45 POPCX 200      58.980  44.210  82.340  0.00  0.00            
ATOM   5012  C46 POPCX 200      58.800  42.700  82.130  0.00  0.00            
ATOM   5013  C47 POPCX 200      59.430  42.080  80.880  0.00  0.00            
ATOM   5014  C48 POPCX 200      59.390  40.560  80.690  0.00  0.00            
ATOM   5015  C49 POPCX 200      60.220  40.180  79.460  0.00  0.00            
ATOM   5016  C50 POPCX 200      59.750  40.880  78.190  0.00  0.00            
ATOM   5017  CA1 POPCX 200      46.930  56.300  74.020  0.00  0.00            
ATOM   5018  CA2 POPCX 200      48.330  55.920  73.520  0.00  0.00            
ATOM   5019  C1  POPCX 201      40.030  78.420  98.470  0.00  0.00            
ATOM   5020  C2  POPCX 201      37.770  79.080  97.970  0.00  0.00            
ATOM   5021  C3  POPCX 201      38.350  76.780  97.990  0.00  0.00            
ATOM   5022  N4  POPCX 201      38.840  78.120  97.650  0.00  0.00            
ATOM   5023  C5  POPCX 201      38.980  78.390  96.210  0.00  0.00            
ATOM   5024  C6  POPCX 201      39.730  77.480  95.240  0.00  0.00            
ATOM   5025  O7  POPCX 201      41.160  77.530  95.270  0.00  0.00            
ATOM   5026  P8  POPCX 201      41.770  76.930  93.910  0.00  0.00            
ATOM   5027  O9  POPCX 201      42.890  76.160  94.510  0.00  0.00            
ATOM   5028  O10 POPCX 201      40.710  76.240  93.140  0.00  0.00            
ATOM   5029  O11 POPCX 201      42.170  78.280  93.140  0.00  0.00            
ATOM   5030  C12 POPCX 201      41.380  78.360  91.950  0.00  0.00            
ATOM   5031  C13 POPCX 201      41.550  79.790  91.420  0.00  0.00            
ATOM   5032  O14 POPCX 201      41.380  79.680  90.000  0.00  0.00            
ATOM   5033  C15 POPCX 201      40.110  79.720  89.500  0.00  0.00            
ATOM   5034  O16 POPCX 201      39.160  79.810  90.270  0.00  0.00            
ATOM   5035  C17 POPCX 201      39.990  80.080  88.020  0.00  0.00            
ATOM   5036  C18 POPCX 201      39.790  81.540  87.610  0.00  0.00            
ATOM   5037  C19 POPCX 201      41.080  82.270  87.960  0.00  0.00            
ATOM   5038  C20 POPCX 201      41.020  83.770  87.630  0.00  0.00            
ATOM   5039  C21 POPCX 201      40.840  84.200  86.170  0.00  0.00            
ATOM   5040  C22 POPCX 201      40.510  85.700  86.130  0.00  0.00            
ATOM   5041  C23 POPCX 201      40.680  86.290  84.730  0.00  0.00            
ATOM   5042  C24 POPCX 201      40.010  85.590  83.540  0.00  0.00            
ATOM   5043  C25 POPCX 201      40.200  86.000  82.230  0.00  0.00            
ATOM   5044  C26 POPCX 201      41.070  87.210  81.900  0.00  0.00            
ATOM   5045  C27 POPCX 201      40.840  87.550  80.430  0.00  0.00            
ATOM   5046  C28 POPCX 201      41.450  88.930  80.160  0.00  0.00            
ATOM   5047  C29 POPCX 201      41.280  89.120  78.650  0.00  0.00            
ATOM   5048  C30 POPCX 201      39.940  89.840  78.430  0.00  0.00            
ATOM   5049  C31 POPCX 201      39.920  90.570  77.080  0.00  0.00            
ATOM   5050  C32 POPCX 201      43.010  80.220  91.630  0.00  0.00            
ATOM   5051  O33 POPCX 201      43.450  81.530  91.300  0.00  0.00            
ATOM   5052  C34 POPCX 201      44.800  81.580  91.120  0.00  0.00            
ATOM   5053  O35 POPCX 201      45.540  80.750  91.640  0.00  0.00            
ATOM   5054  C36 POPCX 201      45.330  82.870  90.490  0.00  0.00            
ATOM   5055  C37 POPCX 201      44.570  83.170  89.200  0.00  0.00            
ATOM   5056  C38 POPCX 201      45.260  84.200  88.300  0.00  0.00            
ATOM   5057  C39 POPCX 201      44.560  84.740  87.050  0.00  0.00            
ATOM   5058  C40 POPCX 201      45.440  85.840  86.450  0.00  0.00            
ATOM   5059  C41 POPCX 201      44.860  86.330  85.120  0.00  0.00            
ATOM   5060  C42 POPCX 201      45.890  86.970  84.190  0.00  0.00            
ATOM   5061  C43 POPCX 201      45.180  87.160  82.840  0.00  0.00            
ATOM   5062  C44 POPCX 201      46.100  87.480  81.660  0.00  0.00
[truncated: 731,387 more chars]
